# Supplementary material for: Single-cell transcriptomic analysis of adult mouse pituitary reveals sexual dimorphism and physiologic demand-induced cellular plasticity
Source: Protein Cell. 2020 Mar 19;11(8):565–83. doi: 10.1007/s13238-020-00705-x (PMC7381518; doi:10.1007/s13238-020-00705-x)
Supplement: Supplementary file 2 — Supplementary material 2 (XLSX 500 kb) [file 13238_2020_705_MOESM2_ESM.xlsx]

## Sheet: TableS1
Table S1: Summary of scRNA-seq
Experiment ID	Sex	No. of cells	avg. read per cell	avg. detected genes per cell	avg. detected UMIs per cell	method
WT_8wk	female	1340	24292.5	679.244	1523.24	10xGenomics
WT_8wk	male	1440	15036	582.265	1354.98	10xGenomics
transgenic_8wk	female	2596	4844.76	421.513	759.73	Drop-seq
WT_13wk_ctrl	female	3532	5463.41	364.273	689.391	Drop-seq
WT_13wk_lac1	female	2557	8390.34	421.678	863.518	Drop-seq
WT_13wk_lac2	female	5057	5253.27	394.744	871.619	Drop-seq
WT_8wk_0324	female	898	14757.5	460.168	883.942	Drop-seq
WT_8wk_0324	male	769	7436.9	474.254	906.575	Drop-seq
WT_8wk_0511	female	1154	34444.6	629.169	1109.38	Drop-seq
WT_8wk_0511	male	1842	21547.9	581.326	941.806	Drop-seq
Total		21185

## Sheet: TableS2
Table S2: Marker list of each cluster
P value	Avg. logFC	Percent of cells expressed in this cluster	Percent of cells expressed in other clusters	Adjust Pvalue	Cluster	Gene
4.39264e-172	0.798356	0.989	0.917	6.53624e-168	Lac	Prl
1.89747e-168	1.6219	0.487	0.051	2.82344e-164	Lac	Hmcn1
9.30523e-148	0.526731	1	0.994	1.38462e-143	Lac	Malat1
7.36754e-117	0.711896	0.945	0.742	1.09629e-112	Lac	Ddx5
1.74702e-109	1.18038	0.443	0.091	2.59957e-105	Lac	Lrp1b
2.13519e-97	1.25246	0.437	0.108	3.17717e-93	Lac	Ccdc148
4.43201e-89	1.2341	0.287	0.032	6.59484e-85	Lac	Edil3
5.19662e-72	0.896386	0.703	0.407	7.73257e-68	Lac	Chgb
2.99025e-66	0.882442	0.487	0.191	4.4495e-62	Lac	Gria2
7.1929e-64	0.357219	0.999	0.897	1.0703e-59	Lac	Meg3
2.54238e-62	1.00855	0.19	0.016	3.78307e-58	Lac	RP23-231J2.1
9.60946e-62	0.951662	0.179	0.012	1.42989e-57	Lac	Sgcz
6.73867e-60	0.767326	0.641	0.358	1.00271e-55	Lac	Xist
1.68723e-57	0.984374	0.207	0.027	2.5106e-53	Lac	9530059O14Rik
1.69429e-51	0.922508	0.425	0.187	2.5211e-47	Lac	Fam46a
7.67086e-44	0.646858	0.626	0.385	1.14142e-39	Lac	Pou1f1
1.35744e-42	0.862598	0.211	0.048	2.01987e-38	Lac	Slit2
9.25867e-42	0.566559	0.66	0.446	1.37769e-37	Lac	Zcchc7
3.85985e-41	0.80728	0.165	0.027	5.74345e-37	Lac	Thsd7a
1.28498e-40	0.825878	0.155	0.023	1.91206e-36	Lac	Angpt1
4.33787e-39	0.56235	0.67	0.456	6.45475e-35	Lac	Erdr1
2.22345e-38	0.725904	0.366	0.162	3.30849e-34	Lac	Gmppa
4.67987e-38	0.809171	0.18	0.038	6.96365e-34	Lac	Pcdh11x
1.60624e-37	0.723148	0.416	0.207	2.39009e-33	Lac	Guf1
9.26507e-37	0.799353	0.219	0.063	1.37864e-32	Lac	5330416C01Rik
1.06998e-36	0.733454	0.376	0.175	1.59214e-32	Lac	Dclk1
3.47111e-36	0.430969	0.775	0.607	5.16501e-32	Lac	Son
1.21498e-32	0.846616	0.258	0.098	1.80789e-28	Lac	4930447C04Rik
1.99436e-32	0.745946	0.304	0.13	2.96761e-28	Lac	Tle4
5.56666e-32	0.466703	0.699	0.532	8.28319e-28	Lac	Srsf5
5.41145e-30	0.794111	0.249	0.098	8.05223e-26	Lac	Six6
7.99337e-30	0.549942	0.549	0.357	1.18941e-25	Lac	Luc7l3
1.09821e-27	0.639116	0.101	0.013	1.63413e-23	Lac	A430106G13Rik
5.19792e-26	0.62388	0.31	0.147	7.7345e-22	Lac	Ptprd
6.00323e-25	0.707651	0.135	0.034	8.9328e-21	Lac	Gabra2
1.32405e-24	0.407569	0.626	0.45	1.97019e-20	Lac	Tia1
2.09031e-24	0.630471	0.313	0.159	3.11038e-20	Lac	Pitx2
4.53379e-24	0.283009	0.892	0.773	6.74629e-20	Lac	Rsrp1
8.04655e-24	0.642787	0.154	0.045	1.19733e-19	Lac	Pak6
1.3913e-23	0.475203	0.515	0.345	2.07025e-19	Lac	Nap1l5
2.5318e-22	0.707595	0.205	0.083	3.76731e-18	Lac	Pkp4
2.77651e-21	0.64431	0.135	0.04	4.13145e-17	Lac	Thrb
4.18682e-21	0.567036	0.105	0.023	6.22998e-17	Lac	Acvr1c
4.77493e-21	0.561511	0.122	0.032	7.10509e-17	Lac	A830018L16Rik
6.6555e-21	0.446	0.528	0.373	9.90339e-17	Lac	Arglu1
2.04531e-20	0.373988	0.571	0.402	3.04342e-16	Lac	Dtx3
5.97837e-20	0.315659	0.728	0.584	8.89581e-16	Lac	Ogt
1.55142e-19	0.62279	0.201	0.086	2.30851e-15	Lac	Gm21887
5.17678e-19	0.606046	0.217	0.099	7.70305e-15	Lac	Miat
7.09385e-19	0.601511	0.252	0.127	1.05557e-14	Lac	Ddx26b
9.14158e-19	0.612648	0.18	0.076	1.36027e-14	Lac	Lhx3
2.26311e-18	0.505127	0.142	0.049	3.36751e-14	Lac	Ecel1
2.80104e-18	0.501283	0.341	0.199	4.16794e-14	Lac	Lmo7
3.04837e-18	0.631208	0.201	0.09	4.53598e-14	Lac	Echdc2
4.91961e-18	0.45076	0.403	0.26	7.32038e-14	Lac	PISD
5.44237e-18	0.674317	0.208	0.098	8.09825e-14	Lac	Sox4
1.02259e-17	0.643078	0.218	0.107	1.52162e-13	Lac	Ptprs
1.19512e-17	0.543166	0.127	0.042	1.77834e-13	Lac	Bcan
1.93549e-17	0.502828	0.107	0.03	2.88001e-13	Lac	Phldb2
2.3798e-17	0.52284	0.117	0.036	3.54114e-13	Lac	Nfix
2.95018e-17	0.550213	0.285	0.162	4.38987e-13	Lac	1810022K09Rik
5.75388e-17	0.643852	0.124	0.041	8.56178e-13	Lac	Cited2
6.40568e-17	0.563862	0.177	0.077	9.53166e-13	Lac	Hist2h4
2.36639e-16	0.346673	0.52	0.377	3.52118e-12	Lac	Snhg20
2.50748e-16	0.507942	0.114	0.035	3.73113e-12	Lac	Cdh7
3.44286e-16	0.557667	0.174	0.076	5.12298e-12	Lac	Amer2
4.61238e-16	0.620192	0.162	0.07	6.86322e-12	Lac	Scn3a
1.35325e-15	0.277302	0.743	0.646	2.01364e-11	Lac	Fus
2.2107e-15	0.525714	0.202	0.099	3.28953e-11	Lac	P3h3
3.23267e-15	0.401151	0.435	0.309	4.81021e-11	Lac	Slc50a1
3.61586e-15	0.323123	0.545	0.411	5.3804e-11	Lac	Tmc4
4.89947e-15	0.532588	0.12	0.042	7.29041e-11	Lac	Phlda1
5.57211e-15	0.413173	0.434	0.319	8.2913e-11	Lac	Sf3b1
8.16308e-15	0.341197	0.549	0.42	1.21467e-10	Lac	Rab24
1.32903e-14	0.291153	0.707	0.581	1.97759e-10	Lac	Nktr
1.55031e-14	0.482919	0.139	0.055	2.30687e-10	Lac	Plcb1
2.15561e-14	0.457604	0.235	0.127	3.20754e-10	Lac	Fam229b
2.49264e-14	0.559874	0.156	0.07	3.70905e-10	Lac	Pianp
2.54953e-14	0.497052	0.102	0.033	3.7937e-10	Lac	Hepacam2
3.15756e-14	0.525897	0.166	0.077	4.69844e-10	Lac	Sytl1
5.61955e-14	0.437338	0.182	0.085	8.36188e-10	Lac	Fbxw10
6.56728e-14	0.414968	0.122	0.045	9.77212e-10	Lac	Greb1
9.30234e-14	0.486252	0.277	0.168	1.38419e-09	Lac	6330403K07Rik
1.03522e-13	0.519903	0.288	0.184	1.54041e-09	Lac	Hmgn3
1.09587e-13	0.386415	0.386	0.268	1.63066e-09	Lac	Rundc3a
1.52303e-13	0.346734	0.545	0.431	2.26627e-09	Lac	Snap25
1.77604e-13	0.411526	0.357	0.241	2.64275e-09	Lac	Nop56
1.91572e-13	0.52328	0.157	0.073	2.85059e-09	Lac	Fam57b
3.3417e-13	0.486939	0.186	0.092	4.97245e-09	Lac	Stxbp5l
3.66838e-13	0.350411	0.43	0.309	5.45854e-09	Lac	Prpf4b
4.47319e-13	0.413383	0.3	0.19	6.65611e-09	Lac	Ankrd24
6.97561e-13	0.390558	0.252	0.145	1.03797e-08	Lac	Trps1
7.00174e-13	0.453033	0.191	0.098	1.04186e-08	Lac	Reps2
9.04081e-13	0.448636	0.194	0.101	1.34527e-08	Lac	Sat2
1.59857e-12	0.461071	0.153	0.071	2.37867e-08	Lac	Etfdh
2.11437e-12	0.401406	0.368	0.261	3.14618e-08	Lac	Ing4
3.49701e-12	0.416077	0.11	0.042	5.20355e-08	Lac	Robo2
4.28127e-12	0.413812	0.199	0.105	6.37052e-08	Lac	Gm7967
5.42913e-12	0.476074	0.227	0.134	8.07854e-08	Lac	Rgl2
7.0468e-12	0.63083	0.285	0.193	1.04856e-07	Lac	Mest
9.12389e-12	0.420074	0.354	0.251	1.35764e-07	Lac	Anapc5
1.09096e-11	0.483499	0.12	0.051	1.62334e-07	Lac	Rad9b
1.16657e-11	0.400084	0.359	0.256	1.73586e-07	Lac	Srsf7
1.21618e-11	0.417178	0.17	0.087	1.80967e-07	Lac	Myt1l
1.71161e-11	0.453348	0.248	0.154	2.54688e-07	Lac	Mbnl1
2.90353e-11	0.402383	0.311	0.207	4.32045e-07	Lac	Slc24a5
3.17429e-11	0.507639	0.109	0.046	4.72334e-07	Lac	Ccdc141
4.47027e-11	0.387048	0.339	0.239	6.65177e-07	Lac	Tardbp
5.98526e-11	0.433391	0.347	0.252	8.90607e-07	Lac	Cirbp
7.11324e-11	0.3877	0.375	0.28	1.05845e-06	Lac	Stub1
8.26409e-11	0.400311	0.333	0.236	1.2297e-06	Lac	Sri
8.65672e-11	0.480728	0.144	0.072	1.28812e-06	Lac	Fry
2.61524e-10	0.382339	0.257	0.167	3.89147e-06	Lac	Copz2
5.50856e-10	0.328824	0.423	0.325	8.19674e-06	Lac	Hnrnpdl
5.67084e-10	0.361445	0.374	0.278	8.43821e-06	Lac	Sptbn1
5.97889e-10	0.352112	0.374	0.282	8.89659e-06	Lac	Atrx
6.05252e-10	0.388068	0.263	0.172	9.00615e-06	Lac	Shank1
7.03189e-10	0.295313	0.432	0.343	1.04634e-05	Lac	Srsf2
7.39153e-10	0.420578	0.16	0.087	1.09986e-05	Lac	Dmpk
9.52256e-10	0.252977	0.482	0.38	1.41696e-05	Lac	Clk1
1.07236e-09	0.332162	0.28	0.187	1.59567e-05	Lac	AI480526
1.14458e-09	0.375543	0.258	0.169	1.70313e-05	Lac	D430042O09Rik
1.48708e-09	0.317727	0.21	0.125	2.21278e-05	Lac	Abhd14b
2.10307e-09	0.44455	0.178	0.103	3.12937e-05	Lac	Smarca2
2.16782e-09	0.386659	0.195	0.115	3.22572e-05	Lac	Tsix
2.67103e-09	0.434799	0.2	0.122	3.97449e-05	Lac	Hdac3
2.74091e-09	0.416536	0.259	0.174	4.07847e-05	Lac	Sirt7
3.78369e-09	0.413687	0.165	0.094	5.63013e-05	Lac	Trmt13
4.03492e-09	0.317208	0.4	0.308	6.00397e-05	Lac	Zfp207
5.76065e-09	0.27553	0.49	0.406	8.57185e-05	Lac	Pnn
7.93384e-09	0.306919	0.462	0.385	0.000118056	Lac	Maged1
1.18563e-08	0.283981	0.385	0.299	0.000176421	Lac	Snrnp70
1.21871e-08	0.428999	0.157	0.09	0.000181345	Lac	Zfp329
1.25075e-08	0.398017	0.133	0.07	0.000186111	Lac	2020-09-01
1.44795e-08	0.265626	0.42	0.326	0.000215456	Lac	Krit1
1.48674e-08	0.432715	0.157	0.091	0.000221228	Lac	RP23-54G8.4
2.47455e-08	0.329782	0.236	0.158	0.000368212	Lac	Slc22a17
4.42654e-08	0.334059	0.219	0.142	0.000658669	Lac	Tmem181a
4.73998e-08	0.289645	0.318	0.234	0.000705309	Lac	Tspyl2
5.118e-08	0.40072	0.128	0.069	0.000761558	Lac	Galnt1
5.18215e-08	0.26324	0.276	0.192	0.000771104	Lac	Spata7
5.7381e-08	0.403509	0.143	0.081	0.000853829	Lac	Pycr1
6.11509e-08	0.387792	0.199	0.127	0.000909925	Lac	Gm20342
7.29366e-08	0.291227	0.314	0.232	0.0010853	Lac	Thap3
7.44621e-08	0.350285	0.334	0.255	0.001108	Lac	Mettl1
8.65147e-08	0.339256	0.156	0.091	0.00128734	Lac	Tmem191c
9.43325e-08	0.302335	0.331	0.247	0.00140367	Lac	Rab11fip2
9.54146e-08	0.329106	0.145	0.083	0.00141977	Lac	Eml5
1.0355e-07	0.384907	0.313	0.238	0.00154082	Lac	Ddx17
1.05076e-07	0.268454	0.411	0.328	0.00156353	Lac	Ccnl2
1.18087e-07	0.346838	0.34	0.267	0.00175714	Lac	Ptov1
1.23799e-07	0.352549	0.148	0.085	0.00184213	Lac	Col27a1
1.31638e-07	0.368349	0.287	0.212	0.00195878	Lac	Cuedc1
1.43014e-07	0.345917	0.19	0.121	0.00212804	Lac	Rasa4
1.54715e-07	0.335652	0.134	0.073	0.00230215	Lac	Rbm20
1.68201e-07	0.328795	0.159	0.095	0.00250283	Lac	Fuz
1.69959e-07	0.354823	0.113	0.059	0.00252899	Lac	Grik5
1.88864e-07	0.382338	0.119	0.064	0.0028103	Lac	Ammecr1
1.89726e-07	0.339117	0.21	0.139	0.00282312	Lac	Col1a2
2.03106e-07	0.276753	0.453	0.386	0.00302222	Lac	Tcf25
2.08091e-07	0.306721	0.247	0.174	0.00309639	Lac	Unc80
2.15151e-07	0.26935	0.338	0.26	0.00320145	Lac	BC005561
2.67376e-07	0.348274	0.182	0.116	0.00397856	Lac	Mfsd10
2.72755e-07	0.295347	0.146	0.085	0.00405859	Lac	Wdr47
2.7306e-07	0.32593	0.203	0.133	0.00406314	Lac	Tspyl4
3.14457e-07	0.305698	0.158	0.095	0.00467912	Lac	Thoc1
4.57795e-07	0.345139	0.274	0.204	0.00681199	Lac	Nxf1
4.58976e-07	0.281338	0.109	0.057	0.00682956	Lac	Adgrb3
5.04558e-07	0.28671	0.418	0.354	0.00750782	Lac	Srrm2
5.19192e-07	0.346428	0.118	0.065	0.00772557	Lac	Zfp637
5.67602e-07	0.362873	0.128	0.073	0.00844592	Lac	Sorbs2
6.36717e-07	0.324934	0.121	0.067	0.00947435	Lac	Gpr85
7.08803e-07	0.298408	0.415	0.337	0.010547	Lac	Scg5
9.47761e-07	0.273533	0.263	0.192	0.0141027	Lac	Ank2
1.021e-06	0.307754	0.349	0.283	0.0151925	Lac	Srsf1
1.62055e-06	0.377441	0.178	0.119	0.0241138	Lac	Snhg9
1.72369e-06	0.314863	0.155	0.097	0.0256485	Lac	Prpf39
1.91663e-06	0.257697	0.128	0.074	0.0285195	Lac	2700046G09Rik
1.96359e-06	0.312871	0.189	0.127	0.0292182	Lac	Gt(ROSA)26Sor
2.42513e-06	0.367658	0.111	0.063	0.036086	Lac	Trmt10a
2.58488e-06	0.366748	0.156	0.1	0.0384631	Lac	Tnk1
2.63538e-06	0.286925	0.402	0.339	0.0392145	Lac	Ddx39b
3.50521e-06	0.311338	0.28	0.215	0.0521575	Lac	Vamp2
3.68844e-06	0.277693	0.177	0.117	0.054884	Lac	Camk2g
3.72887e-06	0.364018	0.237	0.173	0.0554855	Lac	Tmem243
3.86274e-06	0.265245	0.261	0.19	0.0574776	Lac	Atat1
4.2026e-06	0.294501	0.266	0.201	0.0625347	Lac	Madd
4.22459e-06	0.353175	0.155	0.1	0.0628619	Lac	Sv2a
4.23036e-06	0.319484	0.167	0.109	0.0629477	Lac	Dhps
4.32796e-06	0.292174	0.131	0.078	0.0644	Lac	Eno2
4.43155e-06	0.286484	0.161	0.104	0.0659414	Lac	Mprip
4.47722e-06	0.284619	0.327	0.26	0.0666211	Lac	Gdi1
4.58419e-06	0.273166	0.292	0.223	0.0682128	Lac	Cstf3
5.23856e-06	0.288595	0.209	0.147	0.0779497	Lac	Prrt1
5.40501e-06	0.29399	0.12	0.07	0.0804266	Lac	Rab36
6.19628e-06	0.271182	0.28	0.213	0.0922006	Lac	Bicd1
6.81002e-06	0.267387	0.242	0.175	0.101333	Lac	5930430L01Rik
7.13823e-06	0.298185	0.227	0.167	0.106217	Lac	Zfp260
8.16417e-06	0.261193	0.186	0.127	0.121483	Lac	Leng8
9.98007e-06	0.385183	0.208	0.153	0.148503	Lac	Chd4
1.02542e-05	0.343073	0.122	0.075	0.152582	Lac	Cxxc4
1.04212e-05	0.261891	0.291	0.229	0.155068	Lac	Lztfl1
1.10995e-05	0.331314	0.118	0.071	0.165161	Lac	Myo18a
1.19861e-05	0.256318	0.143	0.091	0.178353	Lac	Snx32
1.29561e-05	0.293615	0.17	0.115	0.192786	Lac	Rps6kb2
1.50142e-05	0.316827	0.261	0.202	0.223412	Lac	Arhgef1
1.75198e-05	0.323023	0.101	0.058	0.260695	Lac	Zfp322a
1.78373e-05	0.274214	0.35	0.292	0.265419	Lac	Tmem234
1.80325e-05	0.321424	0.211	0.155	0.268323	Lac	Lage3
1.88728e-05	0.289732	0.125	0.078	0.280827	Lac	Ppp1r9a
2.37425e-05	0.286071	0.308	0.249	0.353288	Lac	Top1
2.54509e-05	0.371073	0.139	0.092	0.37871	Lac	Cacna2d1
2.69519e-05	0.289106	0.271	0.213	0.401044	Lac	Dcaf8
2.73052e-05	0.282171	0.183	0.128	0.406301	Lac	Zfp9
3.02103e-05	0.27246	0.172	0.119	0.449529	Lac	Lrrc45
3.03338e-05	0.258135	0.322	0.261	0.451367	Lac	Pabpn1
4.20712e-05	0.251181	0.136	0.088	0.62602	Lac	Rem2
4.69441e-05	0.293534	0.235	0.18	0.698528	Lac	Tial1
5.98424e-05	0.340795	0.165	0.117	0.890455	Lac	Cacna1a
7.8187e-05	0.251427	0.184	0.132	1	Lac	Rbmx
7.96716e-05	0.29183	0.165	0.115	1	Lac	Znrf1
9.35528e-05	0.281447	0.221	0.169	1	Lac	Camk1
9.52055e-05	0.278312	0.2	0.147	1	Lac	Trmt1
9.78844e-05	0.303856	0.117	0.075	1	Lac	Zfp511
9.97832e-05	0.348871	0.136	0.092	1	Lac	Ndufaf4
0.000106015	0.325562	0.234	0.186	1	Lac	Rbm3
0.000108952	0.307786	0.126	0.084	1	Lac	Fam189b
0.000111506	0.260485	0.192	0.141	1	Lac	Haghl
0.000112318	0.298846	0.271	0.221	1	Lac	Zfos1
0.000113354	0.273828	0.101	0.061	1	Lac	Gm28905
0.000119481	0.277825	0.155	0.108	1	Lac	Spaca6
0.000125553	0.290991	0.211	0.161	1	Lac	Glt8d1
0.000126686	0.292998	0.13	0.087	1	Lac	Zmat3
0.00013331	0.257073	0.262	0.208	1	Lac	Arfgap1
0.000134949	0.303476	0.128	0.085	1	Lac	Mks1
0.000165654	0.259877	0.272	0.222	1	Lac	Ssbp1
0.000182553	0.274855	0.203	0.153	1	Lac	Mbd6
0.000223376	0.341115	0.203	0.158	1	Lac	Spag9
0.000247015	0.273767	0.156	0.112	1	Lac	Ap3b2
0.00025181	0.282738	0.152	0.108	1	Lac	Wdr6
0.000256281	0.257161	0.194	0.146	1	Lac	Sgsm2
0.000286764	0.271551	0.172	0.127	1	Lac	Kcnc3
0.000312024	0.288058	0.238	0.19	1	Lac	Zc3h7a
0.000312329	0.250319	0.126	0.086	1	Lac	Ing2
0.000315382	0.26206	0.254	0.208	1	Lac	Gsk3b
0.000318131	0.274558	0.158	0.114	1	Lac	Rfc2
0.000336808	0.283601	0.228	0.178	1	Lac	Negr1
0.000365942	0.290986	0.262	0.216	1	Lac	Srsf3
0.000408995	0.255279	0.121	0.082	1	Lac	Fam214b
0.000415792	0.275667	0.114	0.076	1	Lac	Pgap1
0.000447282	0.306741	0.229	0.186	1	Lac	Akap9
0.000473236	0.275892	0.245	0.201	1	Lac	Chuk
0.000500018	0.27223	0.101	0.066	1	Lac	Colgalt1
0.00050491	0.264334	0.133	0.093	1	Lac	Plekha5
0.000699547	0.260871	0.105	0.07	1	Lac	Map3k12
0.000734834	0.315017	0.234	0.195	1	Lac	Camk2n1
0.000992932	0.26682	0.111	0.076	1	Lac	Uimc1
0.00109458	0.255742	0.169	0.128	1	Lac	Cdk5rap3
0.00116889	0.252021	0.163	0.124	1	Lac	Gnl3
0.00131225	0.286006	0.185	0.147	1	Lac	Plekhj1
0.00132629	0.276937	0.269	0.231	1	Lac	Fam173a
0.00148854	0.301069	0.104	0.072	1	Lac	Dmtf1
0.00199273	0.25319	0.136	0.101	1	Lac	Ypel4
0.00247342	0.304014	0.155	0.12	1	Lac	Gm26825
0.0025088	0.262375	0.134	0.1	1	Lac	Pclo
0.00412305	0.263748	0.15	0.116	1	Lac	Nkiras1
0.00485099	0.252568	0.106	0.077	1	Lac	1700029J07Rik
0.00540338	0.257986	0.156	0.124	1	Lac	Esf1
0.00555926	0.259318	0.149	0.118	1	Lac	Rab26os
0.00676067	0.262744	0.17	0.139	1	Lac	Cbx5
0.00918936	0.269403	0.145	0.116	1	Lac	Chpf2
3.23519e-240	1.02535	1	1	4.81396e-236	Som	Gh
8.77922e-201	1.24722	0.896	0.512	1.30635e-196	Som	Dlk1
1.08072e-105	1.32794	0.5	0.139	1.60811e-101	Som	Kcnk2
2.7163e-101	1.47606	0.333	0.042	4.04185e-97	Som	Ghrhr
4.34611e-101	0.741599	0.821	0.439	6.46701e-97	Som	Nnat
1.06225e-57	0.774476	0.683	0.458	1.58063e-53	Som	5330417C22Rik
2.52104e-54	1.01821	0.429	0.182	3.7513e-50	Som	Nebl
1.40426e-53	0.896612	0.524	0.282	2.08954e-49	Som	Chka
8.39776e-42	0.93747	0.241	0.068	1.24959e-37	Som	Myo1b
1.45648e-39	0.864276	0.149	0.021	2.16725e-35	Som	Car10
2.82764e-38	0.873451	0.157	0.026	4.20752e-34	Som	Homer2
1.19101e-36	0.721119	0.427	0.223	1.77222e-32	Som	5330434G04Rik
7.56288e-36	0.857015	0.362	0.172	1.12536e-31	Som	Enah
1.38498e-35	0.768211	0.119	0.011	2.06086e-31	Som	Wscd2
1.65778e-34	0.873733	0.222	0.069	2.46678e-30	Som	Sms
2.04877e-34	0.642294	0.526	0.332	3.04857e-30	Som	Mirg
1.05238e-33	0.828148	0.334	0.156	1.56595e-29	Som	Gnb3
5.02666e-32	0.729676	0.151	0.03	7.47967e-28	Som	Grb10
9.74457e-32	0.826856	0.197	0.058	1.44999e-27	Som	Ptprk
1.67246e-31	0.629859	0.101	0.009	2.48863e-27	Som	Atg9b
2.21821e-28	0.777871	0.303	0.146	3.3007e-24	Som	Htatsf1
2.96005e-26	0.73672	0.178	0.056	4.40456e-22	Som	E230001N04Rik
2.4566e-25	0.65173	0.36	0.199	3.65542e-21	Som	Syt1
5.65129e-25	0.676646	0.365	0.21	8.40911e-21	Som	Camk2d
4.28352e-23	0.66894	0.158	0.049	6.37387e-19	Som	Mdm1
1.19146e-22	0.683825	0.416	0.268	1.77289e-18	Som	Rnf121
5.19636e-20	0.679588	0.151	0.052	7.73219e-16	Som	Bcl2
6.66932e-20	0.383485	0.713	0.633	9.92395e-16	Som	Zbtb20
8.03705e-20	0.679309	0.173	0.067	1.19591e-15	Som	Whrn
2.31626e-18	0.607157	0.169	0.068	3.44659e-14	Som	Jam3
2.46788e-18	0.451691	0.553	0.429	3.6722e-14	Som	Tshz2
2.48739e-18	0.640627	0.116	0.034	3.70124e-14	Som	Slc39a14
5.98415e-18	0.678427	0.118	0.036	8.90441e-14	Som	Myo15
9.59918e-18	0.573533	0.168	0.067	1.42836e-13	Som	Syne2
1.26089e-17	0.598607	0.112	0.033	1.8762e-13	Som	Rap1gap
2.98667e-17	0.645577	0.247	0.13	4.44417e-13	Som	Mical3
1.50897e-16	0.601891	0.27	0.155	2.24535e-12	Som	Asap1
2.01429e-16	0.638357	0.204	0.1	2.99727e-12	Som	Usp53
2.95778e-15	0.555776	0.284	0.173	4.40117e-11	Som	Pid1
1.70932e-14	0.622313	0.156	0.069	2.54346e-10	Som	Lrrc16a
7.70278e-14	0.614813	0.152	0.069	1.14617e-09	Som	Cdk14
8.23067e-14	0.312766	0.673	0.594	1.22472e-09	Som	Gm26699
8.65884e-14	0.395092	0.585	0.507	1.28843e-09	Som	Golgb1
1.08143e-13	0.557833	0.231	0.13	1.60916e-09	Som	Rapgef3
1.91412e-13	0.466172	0.495	0.407	2.84821e-09	Som	Stx16
2.09484e-13	0.291115	0.716	0.671	3.11713e-09	Som	Luc7l2
1.05563e-12	0.591503	0.144	0.065	1.57077e-08	Som	Gabrb1
1.06584e-12	0.569584	0.141	0.063	1.58598e-08	Som	Agfg2
6.43733e-12	0.507779	0.101	0.038	9.57875e-08	Som	Ahr
1.60452e-11	0.58242	0.238	0.149	2.38752e-07	Som	Pik3r1
2.14777e-11	0.514007	0.155	0.077	3.19588e-07	Som	Kansl1l
2.97714e-11	0.550781	0.317	0.228	4.42998e-07	Som	Gpcpd1
3.4112e-11	0.492243	0.165	0.086	5.07586e-07	Som	Sgms1
3.85281e-11	0.417514	0.437	0.347	5.73298e-07	Som	Ubap2l
4.63236e-11	0.470258	0.138	0.066	6.89295e-07	Som	Tns1
9.35617e-11	0.492711	0.117	0.051	1.3922e-06	Som	Sfxn2
1.01135e-10	0.494388	0.102	0.042	1.50489e-06	Som	Tekt2
1.27047e-10	0.561012	0.148	0.076	1.89046e-06	Som	Fchsd2
2.41654e-10	0.280207	0.672	0.622	3.59581e-06	Som	Ttc14
2.44867e-10	0.467498	0.103	0.044	3.64362e-06	Som	Tcf7l2
2.63981e-10	0.518944	0.157	0.083	3.92804e-06	Som	Psat1
2.85938e-10	0.514809	0.12	0.056	4.25476e-06	Som	Usp2
5.46712e-10	0.47058	0.107	0.047	8.13508e-06	Som	Gpr179
6.11062e-10	0.527729	0.172	0.097	9.0926e-06	Som	Abr
1.296e-09	0.53775	0.192	0.115	1.92845e-05	Som	Ncam1
2.38342e-09	0.460978	0.115	0.055	3.54653e-05	Som	Clmn
2.76416e-09	0.445616	0.275	0.192	4.11308e-05	Som	Rint1
3.16677e-09	0.465343	0.236	0.157	4.71215e-05	Som	Dst
4.40121e-09	0.420892	0.105	0.048	6.549e-05	Som	Osbpl6
5.55975e-09	0.490808	0.189	0.116	8.27291e-05	Som	Agap1
1.381e-08	0.508216	0.158	0.092	0.000205492	Som	Snx10
1.99066e-08	0.473294	0.199	0.127	0.00029621	Som	Baiap2
2.36152e-08	0.473289	0.122	0.064	0.000351394	Som	Gm26609
3.68501e-08	0.34209	0.353	0.266	0.00054833	Som	Per3
6.34043e-08	0.326033	0.258	0.178	0.000943456	Som	Epha5
8.25513e-08	0.500621	0.139	0.08	0.00122836	Som	Ankrd44
1.26339e-07	0.375248	0.334	0.262	0.00187992	Som	Plagl1
1.38157e-07	0.442821	0.145	0.084	0.00205578	Som	Atxn1
1.83788e-07	0.479309	0.122	0.068	0.00273477	Som	Ppm1h
1.99443e-07	0.38672	0.115	0.061	0.00296771	Som	E130102H24Rik
3.00292e-07	0.445256	0.114	0.062	0.00446835	Som	Fsd1l
4.59883e-07	0.412903	0.121	0.068	0.00684305	Som	Fbxo9
1.10178e-06	0.500608	0.159	0.104	0.0163945	Som	Alcam
1.28821e-06	0.365742	0.125	0.073	0.0191686	Som	Plekha6
1.9593e-06	0.415938	0.126	0.075	0.0291544	Som	3222401L13Rik
3.37733e-06	0.430193	0.125	0.076	0.0502547	Som	Tap2
3.65264e-06	0.538824	0.124	0.076	0.0543513	Som	Dfna5
4.14944e-06	0.340594	0.338	0.279	0.0617437	Som	Foxp1
4.74753e-06	0.291272	0.446	0.399	0.0706432	Som	Auts2
5.35875e-06	0.341314	0.417	0.372	0.0797382	Som	Pura
5.70593e-06	0.436015	0.146	0.094	0.0849042	Som	Fryl
6.78715e-06	0.466251	0.124	0.077	0.100993	Som	C77370
7.5521e-06	0.445336	0.196	0.141	0.112375	Som	B830012L14Rik
7.96784e-06	0.383688	0.108	0.063	0.118562	Som	Uchl1
1.07067e-05	0.418625	0.176	0.122	0.159316	Som	Cog7
1.19759e-05	0.368447	0.33	0.274	0.178202	Som	Alkbh1
1.35757e-05	0.425412	0.107	0.064	0.202006	Som	Magi1
1.37789e-05	0.345194	0.213	0.155	0.20503	Som	Ahi1
1.59419e-05	0.359362	0.299	0.24	0.237216	Som	Zcchc18
1.82815e-05	0.373581	0.129	0.083	0.272029	Som	Tor3a
1.99158e-05	0.325947	0.11	0.066	0.296348	Som	Ercc5
2.40126e-05	0.321211	0.189	0.134	0.357308	Som	Msh3
2.68351e-05	0.351891	0.288	0.234	0.399306	Som	Odf2
3.07226e-05	0.315829	0.416	0.379	0.457153	Som	Stx5a
4.36302e-05	0.376312	0.186	0.135	0.649218	Som	Usp3
4.52721e-05	0.355968	0.116	0.073	0.673648	Som	Atp8a1
5.18023e-05	0.429504	0.142	0.097	0.770819	Som	Aig1
5.61311e-05	0.430402	0.125	0.083	0.835231	Som	Coq10b
5.67954e-05	0.364337	0.119	0.076	0.845115	Som	Nmt2
5.93337e-05	0.387803	0.176	0.127	0.882886	Som	Dnm3
5.94039e-05	0.375482	0.212	0.161	0.88393	Som	Atp2c1
6.08717e-05	0.335013	0.136	0.091	0.90577	Som	Rapgef4
7.55889e-05	0.366281	0.122	0.08	1	Som	Ddx3y
7.94419e-05	0.384584	0.126	0.083	1	Som	Dmxl2
9.12942e-05	0.311418	0.115	0.073	1	Som	Meis2
9.95176e-05	0.386273	0.155	0.11	1	Som	Lncpint
0.000112811	0.450082	0.15	0.107	1	Som	Tpcn1
0.000124959	0.374521	0.118	0.077	1	Som	Sec16b
0.000141596	0.327864	0.104	0.065	1	Som	Nrg1
0.000172395	0.412311	0.2	0.155	1	Som	Ccdc88a
0.000183202	0.318678	0.375	0.335	1	Som	Ift20
0.000192552	0.32941	0.118	0.077	1	Som	Eif4e3
0.000195098	0.342468	0.147	0.104	1	Som	Prkca
0.000203417	0.307696	0.101	0.064	1	Som	Elk4
0.000207007	0.350314	0.102	0.065	1	Som	Mbtps2
0.000277016	0.336877	0.182	0.138	1	Som	Npepl1
0.000278803	0.324683	0.228	0.184	1	Som	Pbxip1
0.000280695	0.368008	0.264	0.222	1	Som	Mga
0.00028878	0.374708	0.144	0.103	1	Som	Snhg18
0.000290596	0.410051	0.15	0.11	1	Som	Ifi35
0.000309003	0.359844	0.135	0.095	1	Som	1110046J04Rik
0.000323498	0.35245	0.17	0.127	1	Som	Tsc1
0.000356591	0.346844	0.158	0.116	1	Som	Vgll4
0.000405703	0.332855	0.122	0.085	1	Som	1700025G04Rik
0.00044491	0.316464	0.229	0.182	1	Som	Abhd18
0.000471504	0.310185	0.118	0.08	1	Som	Egf
0.000696794	0.256141	0.122	0.084	1	Som	Nrxn3
0.000760423	0.369047	0.15	0.112	1	Som	Tfdp2
0.000773843	0.354526	0.233	0.195	1	Som	Cnot3
0.000840373	0.312006	0.158	0.119	1	Som	Actl6b
0.000875082	0.339681	0.16	0.121	1	Som	Aak1
0.000893908	0.282447	0.107	0.072	1	Som	Rnf112
0.000901247	0.327025	0.33	0.301	1	Som	Ccnd2
0.000937833	0.268936	0.467	0.46	1	Som	Ifi27
0.00104185	0.287616	0.128	0.092	1	Som	Atf7
0.00120777	0.267836	0.385	0.357	1	Som	Srpk2
0.00124952	0.336598	0.153	0.117	1	Som	Pias4
0.00125288	0.331842	0.187	0.148	1	Som	2410089E03Rik
0.0013151	0.302027	0.119	0.084	1	Som	Pik3ip1
0.00150028	0.25397	0.29	0.253	1	Som	Zmynd8
0.0015489	0.328146	0.102	0.071	1	Som	Osbpl9
0.00161424	0.295694	0.126	0.091	1	Som	Snx29
0.00170985	0.377961	0.132	0.099	1	Som	Lmo4
0.00174137	0.269744	0.161	0.123	1	Som	Blzf1
0.0018748	0.371367	0.15	0.115	1	Som	Mroh1
0.00220809	0.299998	0.125	0.092	1	Som	2020-03-08
0.0022202	0.282476	0.148	0.111	1	Som	Trpc1
0.00232245	0.324715	0.294	0.26	1	Som	Cd27
0.00264206	0.308743	0.139	0.106	1	Som	Stx3
0.00273985	0.297373	0.172	0.135	1	Som	Atf7ip
0.00305024	0.30623	0.112	0.08	1	Som	Schip1.1
0.00307761	0.263533	0.156	0.12	1	Som	Runx1t1
0.00340268	0.272478	0.123	0.091	1	Som	Ralgps1
0.00359385	0.250737	0.106	0.076	1	Som	Sclt1
0.00370586	0.300456	0.299	0.269	1	Som	Mapk8ip1
0.00378494	0.284158	0.139	0.106	1	Som	Igsf1
0.00395159	0.263955	0.108	0.078	1	Som	Mllt4
0.00397526	0.325093	0.225	0.192	1	Som	Cers4
0.00402229	0.347137	0.118	0.087	1	Som	Cep162
0.00426891	0.310326	0.207	0.174	1	Som	Ndel1
0.00459004	0.287018	0.17	0.135	1	Som	Zfp536
0.00461882	0.307899	0.187	0.155	1	Som	Bbx
0.00509902	0.319524	0.14	0.109	1	Som	Ccpg1
0.00539906	0.293555	0.172	0.139	1	Som	Pcmtd1
0.00565827	0.294741	0.165	0.134	1	Som	Zdbf2
0.00618686	0.296763	0.307	0.278	1	Som	Ilf2
0.00639901	0.295766	0.151	0.12	1	Som	Clasp1
0.00669635	0.274274	0.166	0.134	1	Som	Zfhx2
0.00670271	0.305093	0.241	0.208	1	Som	Spata7
0.00746235	0.269294	0.308	0.278	1	Som	Celf4
0.00774091	0.293824	0.229	0.2	1	Som	Tulp4
0.00809408	0.257572	0.155	0.124	1	Som	Proser1
0.00914874	0.284567	0.122	0.095	1	Som	Whamm
0.00983561	0.291683	0.231	0.201	1	Som	Gnao1
0.00987054	0.255849	0.423	0.415	1	Som	Cope
4.53344e-222	2.34095	0.907	0.073	6.74576e-218	Mult	Lhb
3.24135e-154	2.21348	0.583	0.035	4.82313e-150	Mult	Tshb
2.56183e-104	2.24925	0.993	0.397	3.812e-100	Mult	Cga
9.93339e-87	0.969021	0.417	0.034	1.47809e-82	Mult	Fshb
1.90207e-75	1.28034	1	1	2.83029e-71	Mult	Gh
1.36359e-70	1.48186	1	0.991	2.02902e-66	Mult	Pomc
9.9376e-70	0.946585	0.477	0.061	1.47872e-65	Mult	S100a11
1.0955e-67	1.27034	0.934	0.358	1.6301e-63	Mult	Pcsk1n
1.17784e-66	1.72801	1	0.938	1.75262e-62	Mult	Prl
9.55189e-66	1.10168	0.642	0.121	1.42132e-61	Mult	Gpx3
1.02884e-63	0.889724	0.397	0.045	1.53091e-59	Mult	Tgfbr3l
1.58089e-60	1.06549	0.755	0.186	2.35237e-56	Mult	Wbp5
5.87946e-60	0.701606	0.457	0.063	8.74864e-56	Mult	Stmn1
6.20871e-57	1.01507	0.695	0.161	9.23855e-53	Mult	Calm1
8.83814e-57	0.899374	0.609	0.12	1.31511e-52	Mult	Bex2
1.77755e-56	0.856306	0.815	0.219	2.645e-52	Mult	Rpl37
1.97549e-56	0.713865	0.576	0.106	2.93952e-52	Mult	Mt2
1.54977e-55	1.00656	0.947	0.479	2.30606e-51	Mult	Rpl41
1.59179e-55	0.726464	0.377	0.048	2.36859e-51	Mult	Ndufa1
1.63645e-55	1.14268	0.788	0.23	2.43503e-51	Mult	Resp18
2.8973e-55	0.45031	0.808	0.221	4.31118e-51	Mult	Rps29
1.28439e-54	1.0087	0.589	0.122	1.91117e-50	Mult	Dad1
1.66039e-54	0.93782	0.477	0.078	2.47066e-50	Mult	Prnp
1.68046e-51	0.799004	0.351	0.045	2.50052e-47	Mult	Dynll2
2.03301e-51	0.664696	0.298	0.031	3.02511e-47	Mult	Stmn3
1.95768e-50	0.823504	0.351	0.045	2.91303e-46	Mult	Hist1h2bc
3.29794e-50	0.944046	0.735	0.195	4.90733e-46	Mult	Chga
3.9711e-50	1.02299	0.887	0.326	5.90899e-46	Mult	Scg2
3.9765e-50	0.852835	0.503	0.094	5.91703e-46	Mult	Tmed10
1.36047e-49	0.943306	0.55	0.113	2.02439e-45	Mult	Atp5e
2.20058e-49	1.03693	0.854	0.335	3.27446e-45	Mult	Scg5
3.83789e-49	0.90677	0.742	0.194	5.71077e-45	Mult	Epcam
6.91376e-49	0.90714	0.563	0.118	1.02877e-44	Mult	Atp6v1g1
4.14351e-48	0.70178	0.742	0.197	6.16554e-44	Mult	Rplp1
1.0133e-47	0.85321	0.636	0.149	1.50779e-43	Mult	Cox8a
2.59598e-46	0.730781	0.695	0.177	3.86281e-42	Mult	Ppia
3.09697e-46	0.532478	0.205	0.015	4.60829e-42	Mult	Esm1
1.40964e-45	0.895438	0.768	0.235	2.09755e-41	Mult	Rpl38
1.90802e-45	0.706112	0.503	0.099	2.83914e-41	Mult	Eif5a
2.73307e-45	0.744841	0.642	0.153	4.0668e-41	Mult	Clu
4.38863e-45	0.653709	0.397	0.064	6.53028e-41	Mult	Cox7a2l
5.2447e-45	0.894944	0.629	0.156	7.80411e-41	Mult	Laptm4a
1.34762e-44	0.59769	0.57	0.122	2.00525e-40	Mult	Rpl35
1.42309e-44	0.756515	0.563	0.124	2.11756e-40	Mult	Prdx1
1.63796e-44	0.748612	0.45	0.082	2.43729e-40	Mult	Cox6b1
1.81463e-44	0.738017	0.503	0.1	2.70017e-40	Mult	Sepw1
2.69438e-44	0.82514	0.344	0.05	4.00923e-40	Mult	Cystm1
8.91626e-44	0.716101	0.444	0.081	1.32674e-39	Mult	Cxx1a
1.26463e-43	0.553289	0.742	0.218	1.88177e-39	Mult	Actb
1.57357e-43	0.836055	0.556	0.126	2.34147e-39	Mult	Chchd2
2.51629e-43	0.598011	0.238	0.024	3.74424e-39	Mult	Sdhaf4
4.74295e-43	0.68631	0.583	0.134	7.05751e-39	Mult	Rps10
6.11674e-43	0.729039	0.589	0.137	9.1017e-39	Mult	Rpsa
1.02888e-42	0.739791	0.43	0.079	1.53097e-38	Mult	Gm10076
1.75303e-42	0.721161	0.51	0.107	2.6085e-38	Mult	Mt1
1.80582e-42	0.502819	0.702	0.183	2.68705e-38	Mult	Rpl39
3.02924e-42	0.816956	0.623	0.157	4.50751e-38	Mult	Itm2c
9.88402e-42	0.682559	0.662	0.17	1.47074e-37	Mult	Rps25
1.13711e-41	0.580055	0.318	0.045	1.69201e-37	Mult	Romo1
1.86178e-41	0.564253	0.291	0.038	2.77033e-37	Mult	Dap
2.91686e-41	0.676987	0.682	0.183	4.34028e-37	Mult	Rps15a
9.22558e-41	0.75975	0.768	0.258	1.37277e-36	Mult	Rpl37a
1.05545e-40	0.477812	0.258	0.03	1.57051e-36	Mult	Spp1
1.36856e-40	0.756919	0.523	0.117	2.03641e-36	Mult	Manf
3.2564e-40	0.453544	0.669	0.177	4.84552e-36	Mult	Fau
4.5547e-40	0.843094	0.841	0.332	6.7774e-36	Mult	Ubb
5.51626e-40	0.659254	0.669	0.177	8.20819e-36	Mult	Rpl28
8.2367e-40	0.828465	0.656	0.179	1.22562e-35	Mult	Spint2
1.18235e-39	0.624068	0.384	0.067	1.75934e-35	Mult	Uqcrq
1.5057e-39	0.663087	0.636	0.169	2.24049e-35	Mult	Rpl23a
1.68046e-39	0.50896	0.265	0.032	2.50052e-35	Mult	Fam183b
2.72135e-39	0.751478	0.53	0.122	4.04936e-35	Mult	Selk
2.86329e-39	0.567424	0.265	0.033	4.26057e-35	Mult	Pcp4
4.90233e-39	0.827836	0.815	0.286	7.29467e-35	Mult	Ptma
4.91061e-39	0.537782	0.377	0.065	7.30698e-35	Mult	S100a10
7.45725e-39	0.733613	0.748	0.228	1.10964e-34	Mult	Rps3a1
1.00631e-38	0.698394	0.649	0.178	1.49739e-34	Mult	Tpt1
1.10976e-38	0.75895	0.642	0.174	1.65132e-34	Mult	Rpl24
2.48122e-38	0.595847	0.682	0.188	3.69205e-34	Mult	Rpl23
2.67951e-38	0.552456	0.238	0.027	3.98711e-34	Mult	Dapl1
4.86472e-38	0.711417	0.503	0.115	7.2387e-34	Mult	Atp5l
6.02107e-38	0.650732	0.444	0.09	8.95935e-34	Mult	Ndufa4
6.26584e-38	0.854579	0.583	0.159	9.32356e-34	Mult	Mrfap1
8.4971e-38	0.787202	0.55	0.136	1.26437e-33	Mult	Sec61b
9.84815e-38	0.531192	0.377	0.067	1.4654e-33	Mult	Reep5
2.52155e-37	0.328647	0.185	0.016	3.75206e-33	Mult	Morn2
3.74834e-37	0.704673	0.384	0.072	5.57753e-33	Mult	Erh
4.82166e-37	0.73817	0.728	0.242	7.17463e-33	Mult	Rpl13a
6.02631e-37	0.915269	0.914	0.484	8.96714e-33	Mult	Chgb
8.30398e-37	0.554562	0.43	0.087	1.23563e-32	Mult	Anxa5
4.93764e-36	0.658797	0.503	0.118	7.34721e-32	Mult	Ngfrap1
6.29967e-36	0.76299	0.755	0.256	9.37392e-32	Mult	Rps6
7.93832e-36	0.512176	0.272	0.038	1.18122e-31	Mult	Arxes2
9.89319e-36	0.58293	0.397	0.077	1.47211e-31	Mult	Mt3
2.98248e-35	0.750931	0.675	0.206	4.43794e-31	Mult	Cpe
3.97241e-35	0.540661	0.437	0.092	5.91095e-31	Mult	Rab2a
7.43022e-35	0.6269	0.391	0.077	1.10562e-30	Mult	Usmg5
1.86942e-34	0.646094	0.437	0.095	2.7817e-30	Mult	2020-09-15
3.11161e-34	0.508701	0.669	0.194	4.63007e-30	Mult	Rps5
3.80891e-34	0.584317	0.45	0.101	5.66766e-30	Mult	Atp5j
4.6054e-34	0.48679	0.199	0.021	6.85283e-30	Mult	Gal
1.1093e-33	0.697883	0.51	0.129	1.65063e-29	Mult	Cox4i1
1.35431e-33	0.588044	0.384	0.077	2.01521e-29	Mult	Psmb2
1.8312e-33	0.776064	0.828	0.323	2.72483e-29	Mult	Hspa8
1.83408e-33	0.694699	0.503	0.126	2.72911e-29	Mult	Ywhae
2.05794e-33	0.626964	0.424	0.092	3.06221e-29	Mult	Jund
3.15696e-33	0.66557	0.768	0.27	4.69755e-29	Mult	Rps19
3.22304e-33	0.530296	0.43	0.093	4.79589e-29	Mult	Tmem59l
5.76025e-33	0.514465	0.265	0.039	8.57126e-29	Mult	Cxx1b
5.79568e-33	0.562522	0.987	0.763	8.62397e-29	Mult	Gnas
6.7913e-33	0.623689	0.503	0.124	1.01055e-28	Mult	Atp1b1
7.042e-33	0.506328	0.318	0.056	1.04785e-28	Mult	Nenf
8.12103e-33	0.521384	0.238	0.032	1.20841e-28	Mult	Cd24a
2.61875e-32	0.581407	0.616	0.176	3.8967e-28	Mult	Rpl18
5.6063e-32	0.562853	0.424	0.094	8.34218e-28	Mult	Krtcap2
7.237e-32	0.66899	0.603	0.177	1.07687e-27	Mult	Rpl4
7.81577e-32	0.680911	0.523	0.14	1.16299e-27	Mult	Sec61g
1.0539e-31	0.616913	0.331	0.063	1.5682e-27	Mult	Eif3h
2.0247e-31	0.555741	0.245	0.035	3.01275e-27	Mult	Ndufs6
2.5733e-31	0.632148	0.795	0.296	3.82907e-27	Mult	Rps27a
2.7162e-31	0.284732	0.258	0.039	4.0417e-27	Mult	Gstm1
2.9648e-31	0.715718	0.497	0.131	4.41163e-27	Mult	Gm8797
3.694e-31	0.471751	0.291	0.049	5.49667e-27	Mult	Ndufb7
3.85252e-31	0.46347	0.675	0.216	5.73255e-27	Mult	Rpl35a
4.5657e-31	0.555614	0.331	0.064	6.79377e-27	Mult	Tspan3
9.97806e-31	0.505321	0.258	0.04	1.48473e-26	Mult	Rexo2
1.24146e-30	0.57524	0.497	0.13	1.84729e-26	Mult	Tmsb10
1.69693e-30	0.72605	0.669	0.229	2.52503e-26	Mult	Calm2
2.0439e-30	0.586266	0.656	0.205	3.04133e-26	Mult	Rplp0
2.25737e-30	0.577253	0.51	0.134	3.35896e-26	Mult	Gm10260
3.13664e-30	0.527398	0.377	0.081	4.66731e-26	Mult	Ndufv3
3.46799e-30	0.615221	0.523	0.141	5.16037e-26	Mult	Tmem59
3.87701e-30	0.682333	0.808	0.348	5.769e-26	Mult	Rps8
5.9051e-30	0.639774	0.43	0.103	8.78679e-26	Mult	Sub1
6.42402e-30	0.611728	0.702	0.235	9.55895e-26	Mult	Rpl11
6.4887e-30	0.426393	0.238	0.035	9.65519e-26	Mult	Vat1
1.01956e-29	0.429795	0.139	0.011	1.5171e-25	Mult	Pcbd1
1.09656e-29	0.353156	0.192	0.023	1.63169e-25	Mult	Zcchc17
1.48264e-29	0.592127	0.477	0.123	2.20616e-25	Mult	Mdh1
1.52908e-29	0.535786	0.232	0.034	2.27527e-25	Mult	Ndn
1.9422e-29	0.711176	0.377	0.086	2.88999e-25	Mult	Cox7a2
3.40416e-29	0.497093	0.583	0.17	5.06538e-25	Mult	Rpl7
3.45177e-29	0.614645	0.47	0.12	5.13623e-25	Mult	Gm10709
4.19756e-29	0.387174	0.179	0.02	6.24597e-25	Mult	Rbp4
5.16243e-29	0.407267	0.272	0.046	7.6817e-25	Mult	Ndufb4
5.30909e-29	0.513375	0.331	0.067	7.89992e-25	Mult	Hspd1
6.56219e-29	0.567176	0.43	0.106	9.76455e-25	Mult	Ywhaq
7.22058e-29	0.567673	0.252	0.04	1.07442e-24	Mult	Psmb4
7.24384e-29	0.524431	0.344	0.072	1.07788e-24	Mult	Tmbim4
7.73133e-29	0.632265	0.623	0.198	1.15042e-24	Mult	Pdia3
8.34579e-29	0.593341	0.583	0.176	1.24185e-24	Mult	Atp5g1
8.92566e-29	0.664363	0.556	0.167	1.32814e-24	Mult	Bsg
1.11904e-28	0.427797	0.695	0.231	1.66514e-24	Mult	Rpl18a
1.40106e-28	0.487475	0.351	0.075	2.08478e-24	Mult	Rbx1
1.95309e-28	0.713126	0.55	0.165	2.90621e-24	Mult	Hsp90aa1
2.32397e-28	0.463423	0.298	0.056	3.45807e-24	Mult	Cox14
5.83345e-28	0.399888	0.205	0.028	8.68017e-24	Mult	Ndufb6
5.84887e-28	0.462668	0.695	0.237	8.70312e-24	Mult	Rplp2
6.22778e-28	0.643677	0.57	0.176	9.26693e-24	Mult	Aldoa
8.88862e-28	0.516634	0.305	0.059	1.32263e-23	Mult	Smdt1
9.79795e-28	0.723071	0.702	0.262	1.45793e-23	Mult	Rpl14
1.2016e-27	0.596957	0.821	0.404	1.78798e-23	Mult	Eef1a1
1.29893e-27	0.713567	0.55	0.17	1.9328e-23	Mult	Gapdh
1.66849e-27	0.696831	0.311	0.064	2.48271e-23	Mult	Pgam1
2.28282e-27	0.342868	0.576	0.171	3.39684e-23	Mult	Rps24
2.36616e-27	0.546179	0.921	0.547	3.52085e-23	Mult	Itm2b
2.82005e-27	0.483919	0.258	0.045	4.19624e-23	Mult	Gm1673
3.10524e-27	0.435564	0.45	0.115	4.62059e-23	Mult	Rpl15
3.11639e-27	0.586102	0.695	0.245	4.63719e-23	Mult	Rps3
3.59187e-27	0.531129	0.238	0.039	5.3447e-23	Mult	Ndufa5
3.92247e-27	0.5124	0.768	0.304	5.83663e-23	Mult	Rps23
3.94116e-27	0.40888	0.185	0.024	5.86445e-23	Mult	Hspb1
5.907e-27	0.401457	0.219	0.033	8.78962e-23	Mult	Bex4
6.0904e-27	0.520302	0.755	0.291	9.06251e-23	Mult	Rps14
6.35802e-27	0.596471	0.755	0.297	9.46074e-23	Mult	Rpl17
7.13285e-27	0.490211	0.364	0.083	1.06137e-22	Mult	Atp5f1
2.1201e-26	0.657607	0.748	0.3	3.15471e-22	Mult	Hsp90ab1
2.32991e-26	0.330957	0.344	0.075	3.46691e-22	Mult	Tmem258
2.6062e-26	0.535364	0.391	0.096	3.87802e-22	Mult	Cnpy2
3.02381e-26	0.559465	0.437	0.114	4.49943e-22	Mult	Srp14
3.15966e-26	0.579467	0.391	0.096	4.70158e-22	Mult	Ndufa2
3.69304e-26	0.636653	0.397	0.1	5.49525e-22	Mult	Fkbp1a
4.15692e-26	0.320458	0.238	0.04	6.1855e-22	Mult	Hist1h2al
4.3304e-26	0.569343	0.623	0.206	6.44363e-22	Mult	H3f3a
5.37714e-26	0.524614	0.344	0.078	8.00119e-22	Mult	Cox7b
5.72485e-26	0.487546	0.318	0.067	8.51858e-22	Mult	Sod2
6.49591e-26	0.582705	0.298	0.062	9.66592e-22	Mult	Atp5k
8.53271e-26	0.520586	0.305	0.064	1.26967e-21	Mult	Pgrmc1
8.73725e-26	0.405432	0.291	0.058	1.3001e-21	Mult	Sptssa
1.40884e-25	0.455771	0.305	0.063	2.09635e-21	Mult	Arl1
1.41445e-25	0.352254	0.291	0.058	2.1047e-21	Mult	BC031181
1.74064e-25	0.464957	0.563	0.173	2.59007e-21	Mult	Rps26
2.7833e-25	0.566401	0.689	0.256	4.14156e-21	Mult	Rps7
3.10948e-25	0.624804	0.45	0.126	4.62691e-21	Mult	Arf1
3.36551e-25	0.575335	0.616	0.208	5.00788e-21	Mult	Rpl31
3.59433e-25	0.327406	0.377	0.09	5.34836e-21	Mult	Ssr2
9.04205e-25	0.383016	0.344	0.079	1.34546e-20	Mult	Zwint
9.64229e-25	0.305868	0.166	0.021	1.43477e-20	Mult	Aldoc
9.90086e-25	0.621404	0.656	0.238	1.47325e-20	Mult	Calr
1.08735e-24	0.514562	0.596	0.198	1.61798e-20	Mult	Rps16
1.74117e-24	0.616776	0.404	0.111	2.59086e-20	Mult	Uqcrb
1.7553e-24	0.465654	0.205	0.032	2.61188e-20	Mult	Gm10320
1.9742e-24	0.469973	0.411	0.108	2.9376e-20	Mult	Pfdn5
2.36257e-24	0.410454	0.285	0.059	3.51551e-20	Mult	Atxn10
2.36329e-24	0.572705	0.57	0.188	3.51657e-20	Mult	Gabarap
2.42138e-24	0.49439	0.689	0.259	3.60301e-20	Mult	Rps28
2.77146e-24	0.596034	0.556	0.183	4.12393e-20	Mult	Hmgb1
2.93311e-24	0.445941	0.397	0.102	4.36447e-20	Mult	Ptms
3.34918e-24	0.458493	0.358	0.086	4.98357e-20	Mult	Dstn
3.40693e-24	0.493668	0.364	0.089	5.06951e-20	Mult	Fkbp4
3.70348e-24	0.652188	0.523	0.167	5.51077e-20	Mult	Tuba1a
3.92688e-24	0.440243	0.377	0.095	5.8432e-20	Mult	Atp5h
3.93612e-24	0.374152	0.238	0.043	5.85695e-20	Mult	Uqcrc2
4.34114e-24	0.495465	0.325	0.075	6.45962e-20	Mult	Pfdn2
4.40592e-24	0.340343	0.245	0.045	6.55601e-20	Mult	Skp1a
4.61787e-24	0.401834	0.232	0.041	6.87139e-20	Mult	Sumo3
4.67397e-24	0.489434	0.258	0.05	6.95486e-20	Mult	Prdx4
5.58413e-24	0.425239	0.205	0.033	8.30919e-20	Mult	Selt
6.55337e-24	0.37905	0.238	0.043	9.75141e-20	Mult	Chchd10
6.74268e-24	0.387954	0.377	0.095	1.00331e-19	Mult	Uqcrh
7.09106e-24	0.387415	0.126	0.012	1.05515e-19	Mult	Qpct
7.60042e-24	0.506728	0.252	0.048	1.13094e-19	Mult	Ndufc2
7.86959e-24	0.556784	0.311	0.07	1.171e-19	Mult	Gabarapl1
8.86351e-24	0.529961	0.775	0.309	1.31889e-19	Mult	Rpl8
9.01617e-24	0.526548	0.543	0.175	1.34161e-19	Mult	Rpl36al
9.71461e-24	0.625853	0.675	0.253	1.44553e-19	Mult	Rpl3
1.12596e-23	0.495585	0.325	0.076	1.67543e-19	Mult	Ssr3
1.26463e-23	0.383575	0.212	0.035	1.88177e-19	Mult	Cnn3
1.31595e-23	0.472697	0.351	0.087	1.95814e-19	Mult	Uqcr11
1.32456e-23	0.406662	0.192	0.029	1.97094e-19	Mult	Polr2m
1.70451e-23	0.373544	0.185	0.027	2.53631e-19	Mult	Gstm5
2.07003e-23	0.343224	0.424	0.113	3.0802e-19	Mult	Pfn1
2.42758e-23	0.398255	0.265	0.053	3.61224e-19	Mult	Txn1
2.85404e-23	0.359644	0.556	0.181	4.24681e-19	Mult	Cd81
2.89928e-23	0.50379	0.344	0.085	4.31413e-19	Mult	Tceb2
5.92846e-23	0.53868	0.523	0.165	8.82154e-19	Mult	Tmem176b
6.00001e-23	0.317012	0.192	0.03	8.92801e-19	Mult	Lrp11
6.49827e-23	0.35008	0.185	0.028	9.66942e-19	Mult	Gstp1
7.16124e-23	0.610346	0.675	0.263	1.06559e-18	Mult	Eef2
7.28832e-23	0.516533	0.669	0.248	1.0845e-18	Mult	Actg1
9.50311e-23	0.32851	0.252	0.049	1.41406e-18	Mult	Olfm1
1.008e-22	0.510169	0.715	0.289	1.4999e-18	Mult	Rpl19
1.0724e-22	0.504627	0.331	0.081	1.59573e-18	Mult	Atp6v0e
1.42871e-22	0.269508	0.225	0.04	2.12593e-18	Mult	H2afv
1.74658e-22	0.61107	0.331	0.083	2.59891e-18	Mult	Psmb1
1.77308e-22	0.478164	0.397	0.11	2.63834e-18	Mult	Spcs2
1.78637e-22	0.517578	0.364	0.096	2.65812e-18	Mult	Kdelr2
2.0228e-22	0.39319	0.225	0.041	3.00992e-18	Mult	Cd164
2.04951e-22	0.501878	0.311	0.073	3.04967e-18	Mult	Park7
2.51733e-22	0.376742	0.682	0.259	3.74578e-18	Mult	Rps9
2.63717e-22	0.54904	0.642	0.246	3.92411e-18	Mult	Rpl34
3.00301e-22	0.420544	0.424	0.121	4.46848e-18	Mult	Cox6a1
3.96671e-22	0.470487	0.258	0.054	5.90246e-18	Mult	Hnrnpab
4.8774e-22	0.358764	0.338	0.083	7.25757e-18	Mult	Gng5
5.18682e-22	0.358766	0.225	0.041	7.71799e-18	Mult	Vbp1
5.26765e-22	0.496774	0.444	0.133	7.83826e-18	Mult	Pkm
6.4795e-22	0.629806	0.775	0.352	9.64149e-18	Mult	Eif1
6.64465e-22	0.38294	0.338	0.083	9.88723e-18	Mult	Cltb
7.0635e-22	0.494125	0.49	0.156	1.05105e-17	Mult	Cox6c
7.40262e-22	0.395941	0.265	0.056	1.10151e-17	Mult	Vapa
7.87397e-22	0.490731	0.265	0.057	1.17165e-17	Mult	Ptges3
8.30615e-22	0.535586	0.43	0.129	1.23595e-17	Mult	Prkar1a
8.44687e-22	0.509376	0.219	0.041	1.25689e-17	Mult	Prkaca
8.71725e-22	0.490052	0.364	0.098	1.29713e-17	Mult	Hspe1
1.08134e-21	0.268237	0.238	0.046	1.60904e-17	Mult	Myl12b
1.29099e-21	0.498184	0.384	0.106	1.92099e-17	Mult	Tspan13
1.29801e-21	0.44353	0.305	0.072	1.93143e-17	Mult	Sqstm1
1.36947e-21	0.522946	0.695	0.277	2.03777e-17	Mult	Rpl9
1.38479e-21	0.404321	0.483	0.149	2.06057e-17	Mult	App
1.63396e-21	0.44058	0.384	0.105	2.43134e-17	Mult	Tuba1b
1.65168e-21	0.325683	0.245	0.049	2.4577e-17	Mult	Atp6v0d1
1.9549e-21	0.250191	0.199	0.034	2.90889e-17	Mult	Coa3
1.98127e-21	0.384761	0.159	0.022	2.94813e-17	Mult	Gosr2
2.31312e-21	0.565413	0.563	0.2	3.44192e-17	Mult	Rps17
2.32169e-21	0.465002	0.331	0.084	3.45467e-17	Mult	Tceal8
2.74553e-21	0.495616	0.331	0.084	4.08535e-17	Mult	Kdelr1
3.11446e-21	0.445674	0.278	0.062	4.63432e-17	Mult	Aes
3.60011e-21	0.398897	0.252	0.052	5.35696e-17	Mult	Golt1b
3.85133e-21	0.414946	0.252	0.053	5.73077e-17	Mult	Cycs
4.41334e-21	0.399203	0.205	0.037	6.56705e-17	Mult	H1f0
5.13841e-21	0.461603	0.55	0.189	7.64595e-17	Mult	Pam
5.24291e-21	0.413358	0.225	0.044	7.80145e-17	Mult	Ptp4a1
7.00864e-21	0.395698	0.199	0.035	1.04289e-16	Mult	Elof1
8.45576e-21	0.360156	0.497	0.158	1.25822e-16	Mult	Ctsl
9.64826e-21	0.371281	0.166	0.025	1.43566e-16	Mult	Ghitm
1.43793e-20	0.486772	0.43	0.131	2.13964e-16	Mult	Tma7
1.58467e-20	0.448522	0.536	0.183	2.35799e-16	Mult	Npm1
1.66388e-20	0.306563	0.219	0.042	2.47586e-16	Mult	9530068E07Rik
1.77296e-20	0.422313	0.278	0.065	2.63816e-16	Mult	Rcn2
1.87793e-20	0.348636	0.278	0.064	2.79436e-16	Mult	Ppp1cb
2.11033e-20	0.384613	0.318	0.08	3.14017e-16	Mult	Sar1a
2.16289e-20	0.551823	0.172	0.028	3.21837e-16	Mult	Emc6
3.08904e-20	0.326695	0.232	0.047	4.5965e-16	Mult	Psmb7
3.111e-20	0.36045	0.285	0.066	4.62917e-16	Mult	Creb3l2
3.1392e-20	0.368694	0.305	0.076	4.67114e-16	Mult	Bcap31
3.22412e-20	0.27322	0.166	0.025	4.79749e-16	Mult	Fundc1
3.34568e-20	0.320176	0.689	0.27	4.97837e-16	Mult	Rps4x
3.67794e-20	0.525717	0.225	0.046	5.47277e-16	Mult	Med28
4.02977e-20	0.429409	0.238	0.05	5.99629e-16	Mult	Dbi
4.3149e-20	0.517608	0.47	0.154	6.42057e-16	Mult	Atp5g2
4.51595e-20	0.402583	0.265	0.06	6.71974e-16	Mult	Ahsa1
4.64326e-20	0.368847	0.278	0.065	6.90917e-16	Mult	Fkbp11
5.1058e-20	0.404608	0.232	0.048	7.59743e-16	Mult	Tbca
5.17356e-20	0.389216	0.331	0.087	7.69826e-16	Mult	Nme1
5.2267e-20	0.419968	0.682	0.262	7.77733e-16	Mult	Rpl36
5.91673e-20	0.331249	0.172	0.028	8.80409e-16	Mult	Srxn1
6.37309e-20	0.332223	0.285	0.068	9.48316e-16	Mult	Scp2
6.62602e-20	0.372727	0.298	0.073	9.85951e-16	Mult	Arl6ip1
6.66439e-20	0.294732	0.199	0.036	9.91661e-16	Mult	Polr2f
7.25086e-20	0.255881	0.159	0.024	1.07893e-15	Mult	Ergic1
9.26028e-20	0.363748	0.311	0.078	1.37793e-15	Mult	Ndufa6
1.09031e-19	0.344227	0.272	0.063	1.62238e-15	Mult	Rdx
1.12653e-19	0.406396	0.278	0.067	1.67627e-15	Mult	Myeov2
1.20481e-19	0.436508	0.285	0.068	1.79275e-15	Mult	Calb1
1.21907e-19	0.457151	0.338	0.092	1.81398e-15	Mult	Clta
1.33488e-19	0.323877	0.338	0.09	1.98631e-15	Mult	Prdx5
1.42296e-19	0.284632	0.119	0.014	2.11736e-15	Mult	Eef1e1
1.5844e-19	0.413015	0.828	0.412	2.35759e-15	Mult	Rpl13
1.61556e-19	0.490619	0.642	0.258	2.40395e-15	Mult	Rpl22l1
1.81099e-19	0.403009	0.291	0.072	2.69475e-15	Mult	Dnajb9
2.01482e-19	0.346474	0.139	0.019	2.99805e-15	Mult	Rfk
2.0321e-19	0.404501	0.821	0.405	3.02377e-15	Mult	Rps27
2.09579e-19	0.413158	0.179	0.031	3.11854e-15	Mult	Rab25
2.27276e-19	0.368061	0.318	0.083	3.38187e-15	Mult	Eif3f
2.48747e-19	0.375617	0.232	0.049	3.70136e-15	Mult	Cox5a
2.51765e-19	0.365051	0.563	0.202	3.74626e-15	Mult	Rps20
2.6689e-19	0.365279	0.252	0.057	3.97132e-15	Mult	Vkorc1
2.86821e-19	0.370696	0.199	0.038	4.2679e-15	Mult	Wdr83os
2.92219e-19	0.35341	0.278	0.067	4.34822e-15	Mult	Tgoln1
3.19102e-19	0.436947	0.424	0.133	4.74823e-15	Mult	Naca
3.27162e-19	0.437954	0.285	0.07	4.86817e-15	Mult	Ndufab1
3.38135e-19	0.302384	0.272	0.064	5.03145e-15	Mult	Ptn
3.46613e-19	0.442486	0.325	0.088	5.1576e-15	Mult	Atp6v1f
3.62554e-19	0.47924	0.311	0.083	5.3948e-15	Mult	Mdh2
4.69649e-19	0.341632	0.166	0.027	6.98838e-15	Mult	Pla2g12a
4.90341e-19	0.413527	0.258	0.06	7.29627e-15	Mult	Caly
8.80375e-19	0.398998	0.258	0.061	1.31e-14	Mult	Snrpg
1.07789e-18	0.334442	0.245	0.056	1.6039e-14	Mult	Imp3
1.14391e-18	0.348165	0.411	0.127	1.70214e-14	Mult	Swi5
1.20666e-18	0.324866	0.331	0.091	1.7955e-14	Mult	Hmgn1
1.49342e-18	0.426629	0.331	0.092	2.22221e-14	Mult	Pcbp1
1.51201e-18	0.411153	0.424	0.134	2.24988e-14	Mult	Rpl27
1.63246e-18	0.347286	0.291	0.074	2.4291e-14	Mult	Mageh1
1.88586e-18	0.266577	0.146	0.022	2.80616e-14	Mult	Nsg1
2.41563e-18	0.44673	0.219	0.047	3.59445e-14	Mult	Eif3i
2.44333e-18	0.281596	0.424	0.132	3.63568e-14	Mult	Rpl22
2.75533e-18	0.324615	0.252	0.059	4.09993e-14	Mult	Mien1
2.96414e-18	0.36471	0.272	0.068	4.41064e-14	Mult	Eif3k
3.02454e-18	0.39003	0.364	0.108	4.50052e-14	Mult	Ndufa13
3.13463e-18	0.458309	0.225	0.05	4.66433e-14	Mult	Tmem33
3.39332e-18	0.488866	0.709	0.306	5.04925e-14	Mult	Rps15
4.15511e-18	0.412142	0.483	0.168	6.18281e-14	Mult	Ckb
4.55961e-18	0.392054	0.391	0.12	6.78471e-14	Mult	Ddost
4.94489e-18	0.309536	0.179	0.033	7.35799e-14	Mult	Cyb5r3
6.56515e-18	0.458643	0.629	0.258	9.76895e-14	Mult	Hsp90b1
7.00319e-18	0.405191	0.689	0.295	1.04207e-13	Mult	Rpl32
7.05788e-18	0.363269	0.662	0.271	1.05021e-13	Mult	Rpl21
7.30804e-18	0.39985	0.483	0.165	1.08744e-13	Mult	Atp5b
8.24525e-18	0.434458	0.219	0.048	1.22689e-13	Mult	Ywhaz
8.95763e-18	0.310006	0.179	0.033	1.3329e-13	Mult	Trappc2
1.03128e-17	0.276312	0.404	0.125	1.53455e-13	Mult	Gm8730
1.12199e-17	0.407536	0.861	0.485	1.66953e-13	Mult	Rpl10
1.63589e-17	0.347698	0.285	0.075	2.4342e-13	Mult	Tvp23b
1.73158e-17	0.346151	0.351	0.103	2.57659e-13	Mult	Btf3
1.91825e-17	0.328354	0.291	0.078	2.85435e-13	Mult	Ranbp1
2.41396e-17	0.428074	0.298	0.081	3.59198e-13	Mult	Snrpd2
2.42598e-17	0.298668	0.252	0.062	3.60986e-13	Mult	Nedd8
2.84446e-17	0.349086	0.265	0.067	4.23256e-13	Mult	Rab11b
3.74198e-17	0.381776	0.318	0.091	5.56806e-13	Mult	Ier3ip1
3.82892e-17	0.432652	0.232	0.054	5.69743e-13	Mult	2410015M20Rik
3.85719e-17	0.376204	0.212	0.046	5.7395e-13	Mult	Arf3
3.95909e-17	0.348645	0.517	0.186	5.89113e-13	Mult	Rpl30
4.35188e-17	0.377381	0.609	0.239	6.47559e-13	Mult	Eef1g
5.3215e-17	0.51507	0.344	0.105	7.91839e-13	Mult	Hint1
5.53686e-17	0.381215	0.199	0.042	8.23885e-13	Mult	Sod1
5.62378e-17	0.402487	0.232	0.055	8.36818e-13	Mult	Yipf4
6.84166e-17	0.347974	0.225	0.052	1.01804e-12	Mult	Cacybp
7.80275e-17	0.292088	0.179	0.035	1.16105e-12	Mult	Rcn1
9.31222e-17	0.334946	0.132	0.02	1.38566e-12	Mult	Banf1
9.3816e-17	0.430849	0.245	0.061	1.39598e-12	Mult	Ndufa12
1.01298e-16	0.428664	0.252	0.064	1.50732e-12	Mult	Ndufb8
1.11664e-16	0.386776	0.497	0.18	1.66156e-12	Mult	Hnrnpk
1.14538e-16	0.318414	0.232	0.055	1.70433e-12	Mult	Sdf2l1
1.14856e-16	0.335501	0.364	0.112	1.70906e-12	Mult	Atp5d
1.37804e-16	0.346316	0.245	0.061	2.05052e-12	Mult	Uqcrfs1
1.53276e-16	0.31123	0.225	0.052	2.28075e-12	Mult	Rpl6l
1.53839e-16	0.289502	0.364	0.113	2.28913e-12	Mult	Ndufs5
1.71017e-16	0.277954	0.219	0.05	2.54473e-12	Mult	Rps27l
1.74539e-16	0.314482	0.225	0.053	2.59714e-12	Mult	Dctn3
1.77961e-16	0.335139	0.139	0.022	2.64806e-12	Mult	Dusp14
1.82938e-16	0.279557	0.132	0.021	2.72212e-12	Mult	Ppp6c
1.87934e-16	0.393495	0.404	0.137	2.79646e-12	Mult	Rpn2
2.37813e-16	0.28657	0.146	0.025	3.53866e-12	Mult	Cetn2
2.5792e-16	0.294279	0.265	0.069	3.83785e-12	Mult	Bex1
2.61332e-16	0.448242	0.265	0.071	3.88862e-12	Mult	2010107E04Rik
3.01611e-16	0.400599	0.132	0.021	4.48798e-12	Mult	Pcbd2
3.49237e-16	0.3332	0.298	0.084	5.19665e-12	Mult	Rcn3
3.51893e-16	0.26106	0.245	0.061	5.23617e-12	Mult	Zfp706
3.53886e-16	0.337318	0.199	0.043	5.26582e-12	Mult	Pak3
3.70158e-16	0.29059	0.172	0.034	5.50795e-12	Mult	2810428I15Rik
3.82455e-16	0.34252	0.245	0.062	5.69092e-12	Mult	Psmb3
3.83056e-16	0.290182	0.483	0.172	5.69988e-12	Mult	Prdx2
3.98174e-16	0.401036	0.325	0.097	5.92483e-12	Mult	Scg3
4.33527e-16	0.401099	0.642	0.273	6.45088e-12	Mult	Pld3
4.82628e-16	0.447575	0.57	0.231	7.1815e-12	Mult	Cox7c
5.61569e-16	0.367369	0.172	0.034	8.35614e-12	Mult	Anp32e
6.44772e-16	0.330281	0.225	0.054	9.5942e-12	Mult	Nhp2l1
6.61795e-16	0.320873	0.212	0.049	9.8475e-12	Mult	Snx3
6.65592e-16	0.281027	0.192	0.041	9.90401e-12	Mult	Etfb
6.87435e-16	0.336667	0.311	0.091	1.0229e-11	Mult	Tubb5
7.07475e-16	0.374124	0.238	0.06	1.05272e-11	Mult	Ubqln2
7.31951e-16	0.346721	0.172	0.035	1.08914e-11	Mult	Glo1
7.44442e-16	0.284667	0.132	0.021	1.10773e-11	Mult	Chp1
7.98416e-16	0.458594	0.344	0.111	1.18804e-11	Mult	Dynll1
7.99367e-16	0.284052	0.265	0.071	1.18946e-11	Mult	Rab1a
9.24009e-16	0.3473	0.166	0.032	1.37493e-11	Mult	Bola3
1.01935e-15	0.30264	0.225	0.055	1.5168e-11	Mult	Nudc
1.02134e-15	0.371799	0.219	0.052	1.51975e-11	Mult	Psma2
1.06312e-15	0.329619	0.199	0.045	1.58192e-11	Mult	Gm9493
1.07239e-15	0.285163	0.272	0.074	1.59572e-11	Mult	Ndufa3
1.1278e-15	0.272292	0.146	0.025	1.67817e-11	Mult	Fabp5
1.17709e-15	0.437486	0.265	0.073	1.75151e-11	Mult	Ndufb2
1.66817e-15	0.339688	0.179	0.038	2.48223e-11	Mult	Ndufa8
1.67777e-15	0.263554	0.192	0.042	2.49652e-11	Mult	Pafah1b2
1.93749e-15	0.254078	0.245	0.064	2.88299e-11	Mult	Ndufs7
2.01225e-15	0.405011	0.172	0.036	2.99423e-11	Mult	Glrx5
2.03275e-15	0.411184	0.742	0.358	3.02473e-11	Mult	Rps18
2.09474e-15	0.335832	0.265	0.073	3.11697e-11	Mult	Tprgl
2.13804e-15	0.314037	0.291	0.084	3.1814e-11	Mult	Hmgn2
2.29324e-15	0.295375	0.483	0.176	3.41234e-11	Mult	Slc25a4
2.34291e-15	0.348049	0.146	0.026	3.48625e-11	Mult	Glrx
2.94729e-15	0.268486	0.146	0.026	4.38557e-11	Mult	Spryd3
2.96781e-15	0.293253	0.152	0.029	4.4161e-11	Mult	Cnih1
2.97539e-15	0.256876	0.146	0.026	4.42738e-11	Mult	Smim11
3.13631e-15	0.356322	0.344	0.111	4.66684e-11	Mult	Sdf4
3.28504e-15	0.512378	0.232	0.06	4.88814e-11	Mult	Tomm20
3.36145e-15	0.282501	0.278	0.078	5.00184e-11	Mult	Ndufa7
3.6194e-15	0.37324	0.689	0.307	5.38567e-11	Mult	Rps21
3.84731e-15	0.324057	0.338	0.107	5.7248e-11	Mult	Emc10
3.88826e-15	0.257053	0.192	0.043	5.78573e-11	Mult	Anp32b
3.93051e-15	0.405353	0.311	0.095	5.8486e-11	Mult	Atp5g3
4.1996e-15	0.296743	0.305	0.091	6.24901e-11	Mult	Atp6ap2
4.33117e-15	0.354466	0.152	0.029	6.44478e-11	Mult	Cisd1
4.54271e-15	0.282446	0.205	0.048	6.75955e-11	Mult	Arl3
4.68293e-15	0.287003	0.232	0.059	6.9682e-11	Mult	Trappc4
5.68683e-15	0.302478	0.258	0.071	8.46201e-11	Mult	Brk1
5.81478e-15	0.311652	0.325	0.101	8.6524e-11	Mult	Eif4g2
6.10626e-15	0.289708	0.126	0.021	9.08611e-11	Mult	Hpcal1
7.54698e-15	0.281982	0.113	0.017	1.12299e-10	Mult	Golph3
8.20934e-15	0.325101	0.199	0.047	1.22155e-10	Mult	Cmpk1
8.58889e-15	0.250658	0.152	0.029	1.27803e-10	Mult	Strap
9.28302e-15	0.291652	0.457	0.166	1.38131e-10	Mult	Ucp2
1.26872e-14	0.407579	0.53	0.214	1.88786e-10	Mult	Morf4l2
1.3312e-14	0.286291	0.212	0.052	1.98083e-10	Mult	Rpl23a-ps3
1.4466e-14	0.301158	0.179	0.039	2.15254e-10	Mult	Pcsk1
1.49749e-14	0.300732	0.185	0.042	2.22826e-10	Mult	Snd1
1.54979e-14	0.291459	0.212	0.052	2.30608e-10	Mult	Rtn1
1.55466e-14	0.304199	0.106	0.015	2.31333e-10	Mult	Ttc33
1.63624e-14	0.284112	0.305	0.093	2.43473e-10	Mult	Ost4
1.77743e-14	0.290135	0.199	0.047	2.64482e-10	Mult	Pdcd6
2.03133e-14	0.353411	0.179	0.04	3.02262e-10	Mult	Fam174a
2.38155e-14	0.306192	0.192	0.045	3.54375e-10	Mult	Arl6ip5
2.64948e-14	0.314989	0.285	0.085	3.94243e-10	Mult	Hsbp1
3.9345e-14	0.275414	0.113	0.017	5.85453e-10	Mult	Nudt11
4.14019e-14	0.291181	0.238	0.065	6.1606e-10	Mult	Anapc13
4.28949e-14	0.350731	0.219	0.057	6.38276e-10	Mult	Cct2
4.51686e-14	0.273143	0.166	0.035	6.72109e-10	Mult	Commd9
4.63216e-14	0.368495	0.272	0.081	6.89266e-10	Mult	Tomm7
4.92709e-14	0.345802	0.351	0.119	7.3315e-10	Mult	Cox5b
5.09921e-14	0.355094	0.391	0.139	7.58762e-10	Mult	Smim14
5.76964e-14	0.282013	0.192	0.046	8.58522e-10	Mult	Snrpd1
6.04276e-14	0.287289	0.219	0.057	8.99163e-10	Mult	Eif3m
6.09861e-14	0.322245	0.152	0.031	9.07474e-10	Mult	2210013O21Rik
6.80246e-14	0.440442	0.272	0.082	1.01221e-09	Mult	Rraga
6.88697e-14	0.262009	0.199	0.049	1.02478e-09	Mult	Mrps33
7.36025e-14	0.354314	0.265	0.078	1.09521e-09	Mult	Copz1
9.50476e-14	0.431839	0.556	0.242	1.41431e-09	Mult	Rpl36a
9.68802e-14	0.268941	0.166	0.036	1.44158e-09	Mult	Mrpl54
1.00788e-13	0.326877	0.689	0.32	1.49973e-09	Mult	Gm42418
1.07992e-13	0.261342	0.291	0.09	1.60692e-09	Mult	Ctnnb1
1.26865e-13	0.256112	0.43	0.159	1.88775e-09	Mult	H2afz
1.51695e-13	0.354285	0.172	0.04	2.25722e-09	Mult	Psma6
1.52988e-13	0.282264	0.384	0.135	2.27646e-09	Mult	Cdc42
1.54513e-13	0.29447	0.139	0.027	2.29915e-09	Mult	Commd6
1.58955e-13	0.314125	0.311	0.102	2.36525e-09	Mult	1810037I17Rik
1.66461e-13	0.287224	0.205	0.053	2.47694e-09	Mult	Chmp5
1.78409e-13	0.282889	0.185	0.045	2.65473e-09	Mult	Yif1a
1.84632e-13	0.253104	0.245	0.07	2.74732e-09	Mult	Hcfc1r1
1.94262e-13	0.312584	0.225	0.062	2.89061e-09	Mult	1110004F10Rik
2.12117e-13	0.3161	0.377	0.135	3.1563e-09	Mult	Canx
2.22548e-13	0.365861	0.245	0.07	3.31151e-09	Mult	Uchl1
2.39226e-13	0.312884	0.166	0.037	3.55969e-09	Mult	Ifitm3
2.44891e-13	0.32094	0.291	0.092	3.64397e-09	Mult	Ran
2.53398e-13	0.282346	0.232	0.064	3.77056e-09	Mult	Rab7
2.93349e-13	0.255192	0.219	0.059	4.36503e-09	Mult	Atp5o
3.04171e-13	0.267877	0.139	0.027	4.52606e-09	Mult	Bnip3
3.14545e-13	0.259662	0.139	0.027	4.68042e-09	Mult	Phb
3.23291e-13	0.346515	0.358	0.127	4.81056e-09	Mult	Sfr1
3.36292e-13	0.288254	0.232	0.065	5.00402e-09	Mult	Ndufb10
3.49576e-13	0.291599	0.179	0.043	5.20169e-09	Mult	Rnf187
3.61232e-13	0.343442	0.258	0.078	5.37513e-09	Mult	Rab11a
3.6735e-13	0.25499	0.119	0.021	5.46617e-09	Mult	B630019K06Rik
4.32176e-13	0.291889	0.192	0.048	6.43077e-09	Mult	Pa2g4
6.88361e-13	0.295891	0.119	0.021	1.02428e-08	Mult	1110059G10Rik
7.75161e-13	0.280302	0.219	0.06	1.15344e-08	Mult	Dynlrb1
8.19103e-13	0.393536	0.517	0.223	1.21882e-08	Mult	Sec62
8.52597e-13	0.26495	0.212	0.058	1.26866e-08	Mult	Ndufb5
1.0141e-12	0.256222	0.113	0.019	1.50898e-08	Mult	Sdc4
1.46537e-12	0.373822	0.225	0.065	2.18048e-08	Mult	Ndufa11
1.50459e-12	0.252863	0.437	0.17	2.23883e-08	Mult	Myl6
1.76568e-12	0.345754	0.252	0.078	2.62734e-08	Mult	Nop10
1.78398e-12	0.334471	0.212	0.059	2.65457e-08	Mult	Ndufb3
2.2754e-12	0.288341	0.669	0.317	3.38579e-08	Mult	Rps13
2.98501e-12	0.325253	0.272	0.088	4.44169e-08	Mult	P4hb
3.03295e-12	0.252308	0.185	0.048	4.51303e-08	Mult	Stip1
3.16778e-12	0.261906	0.272	0.087	4.71365e-08	Mult	Rrp1
5.06805e-12	0.322758	0.119	0.023	7.54126e-08	Mult	2700094K13Rik
5.37067e-12	0.301578	0.219	0.063	7.99156e-08	Mult	Srp54b
6.23665e-12	0.256456	0.119	0.023	9.28013e-08	Mult	Vamp7
6.92985e-12	0.308273	0.106	0.019	1.03116e-07	Mult	Magee1
9.17677e-12	0.266331	0.252	0.079	1.3655e-07	Mult	Lrpap1
9.59378e-12	0.253329	0.47	0.193	1.42755e-07	Mult	Camk2n1
1.03855e-11	0.304976	0.126	0.026	1.54536e-07	Mult	C1galt1c1
1.14442e-11	0.280269	0.192	0.052	1.70289e-07	Mult	Klhl9
1.25282e-11	0.264542	0.152	0.036	1.8642e-07	Mult	Lsr
1.55442e-11	0.293582	0.219	0.065	2.31297e-07	Mult	Snap47
1.7087e-11	0.269477	0.252	0.08	2.54254e-07	Mult	Emb
1.84906e-11	0.326861	0.126	0.026	2.7514e-07	Mult	Pitpnb
2.74555e-11	0.300711	0.132	0.029	4.08538e-07	Mult	Gemin7
2.94861e-11	0.262993	0.152	0.037	4.38754e-07	Mult	Vmac
3.29659e-11	0.314356	0.589	0.276	4.90533e-07	Mult	Ubc
3.35705e-11	0.279673	0.232	0.073	4.99529e-07	Mult	Tpi1
3.64438e-11	0.342284	0.45	0.191	5.42283e-07	Mult	Rpl7a
3.71179e-11	0.259946	0.318	0.114	5.52315e-07	Mult	Capns1
3.9673e-11	0.268632	0.351	0.135	5.90335e-07	Mult	Ssb
4.09713e-11	0.26305	0.47	0.197	6.09653e-07	Mult	Tmed2
4.09909e-11	0.269433	0.146	0.035	6.09944e-07	Mult	1110008P14Rik
4.74419e-11	0.271296	0.377	0.148	7.05936e-07	Mult	Prdx6
4.81686e-11	0.250893	0.391	0.157	7.16748e-07	Mult	Atp5j2
5.11498e-11	0.357153	0.252	0.085	7.61109e-07	Mult	Chmp2a
5.94578e-11	0.374671	0.139	0.032	8.84732e-07	Mult	Map2k1
9.60678e-11	0.293698	0.179	0.05	1.42949e-06	Mult	Tfg
1.03539e-10	0.322355	0.126	0.028	1.54066e-06	Mult	Ap3s1
1.08835e-10	0.270447	0.199	0.058	1.61947e-06	Mult	Eid1
1.14997e-10	0.303345	0.172	0.047	1.71116e-06	Mult	Sar1b
1.23393e-10	0.353251	0.232	0.075	1.83609e-06	Mult	Copb1
1.2398e-10	0.256159	0.311	0.115	1.84482e-06	Mult	Dnajb6
1.26201e-10	0.290355	0.172	0.047	1.87787e-06	Mult	Psmc5
2.60253e-10	0.263965	0.152	0.039	3.87256e-06	Mult	Mtpn
2.95269e-10	0.289361	0.119	0.026	4.3936e-06	Mult	Rhoc
3.32635e-10	0.2599	0.119	0.026	4.94961e-06	Mult	Ccdc124
4.23426e-10	0.323681	0.166	0.046	6.30058e-06	Mult	Cwc15
5.24955e-10	0.269768	0.132	0.032	7.81133e-06	Mult	Atad1
6.00901e-10	0.25255	0.113	0.024	8.94141e-06	Mult	Rcan3
6.32767e-10	0.251709	0.298	0.113	9.41557e-06	Mult	Vcp
7.62609e-10	0.298231	0.166	0.047	1.13476e-05	Mult	Zc3h14
1.30464e-09	0.265342	0.199	0.063	1.94131e-05	Mult	Polr2g
1.5936e-09	0.269463	0.146	0.039	2.37128e-05	Mult	Ppdpf
1.71238e-09	0.306005	0.146	0.039	2.54803e-05	Mult	Wbp4
1.7265e-09	0.326109	0.219	0.075	2.56903e-05	Mult	Tmem50a
2.15937e-09	0.319439	0.179	0.055	3.21315e-05	Mult	Txnl1
2.26636e-09	0.26342	0.179	0.054	3.37234e-05	Mult	Pea15a
3.20072e-09	0.273639	0.205	0.068	4.76267e-05	Mult	Dnajc3
3.72257e-09	0.326179	0.199	0.066	5.53919e-05	Mult	Uqcr10
4.13055e-09	0.274798	0.179	0.055	6.14626e-05	Mult	Scoc
6.89381e-09	0.268309	0.126	0.032	0.00010258	Mult	Mrpl14
7.47683e-09	0.276215	0.146	0.041	0.000111255	Mult	Lsm6
8.10236e-09	0.251381	0.238	0.087	0.000120563	Mult	Dpm3
1.02939e-08	0.292285	0.152	0.045	0.000153173	Mult	Cpsf3
1.07581e-08	0.293454	0.166	0.051	0.000160081	Mult	Alkbh5
1.24131e-08	0.322888	0.132	0.036	0.000184708	Mult	Pkig
3.6646e-08	0.3007	0.238	0.092	0.000545293	Mult	Pja2
3.98047e-08	0.341131	0.106	0.026	0.000592295	Mult	Mzt1
4.43559e-08	0.286913	0.119	0.032	0.000660015	Mult	Magoh
6.4557e-08	0.271922	0.179	0.061	0.000960608	Mult	Capzb
7.4971e-08	0.289672	0.192	0.069	0.00111557	Mult	Vamp8
1.13708e-07	0.367054	0.139	0.043	0.00169198	Mult	Pfdn6
1.62629e-07	0.353373	0.126	0.037	0.00241992	Mult	Bcl7b
2.45037e-07	0.251954	0.106	0.028	0.00364615	Mult	Nrsn1
1.41084e-06	0.274367	0.152	0.054	0.0209933	Mult	Serpinb6a
4.31689e-06	0.250566	0.113	0.036	0.0642353	Mult	Fkbp14
5.13938e-06	0.279433	0.132	0.046	0.0764739	Mult	Smim7
0	2.91246	0.889	0.001	0	Mki67+	Top2a
0	2.3962	0.722	0.002	0	Mki67+	Ankle1
4.07429e-303	1.83431	0.5	0	6.06255e-299	Mki67+	Esco2
4.05131e-227	1.88039	0.5	0.001	6.02835e-223	Mki67+	Spag5
6.48215e-226	2.0187	0.611	0.003	9.64544e-222	Mki67+	Casc5
7.7916e-210	1.6848	0.5	0.001	1.15939e-205	Mki67+	Mis18bp1
2.31666e-206	1.21152	0.389	0	3.44719e-202	Mki67+	Sgol1
1.45531e-202	1.29257	0.333	0	2.1655e-198	Mki67+	Rrm2
6.54354e-198	1.97271	0.556	0.003	9.73679e-194	Mki67+	Dtl
4.91927e-196	1.74624	0.444	0.001	7.31987e-192	Mki67+	Prc1
9.40334e-196	1.64713	0.444	0.001	1.39922e-191	Mki67+	Troap
3.81979e-187	2.56211	0.667	0.005	5.68384e-183	Mki67+	Gm14091
6.4674e-182	1.80996	0.5	0.002	9.6235e-178	Mki67+	Cdca2
1.73832e-173	1.06993	0.333	0	2.58662e-169	Mki67+	Arhgef39
4.39173e-169	1.28092	0.278	0	6.5349e-165	Mki67+	Iqgap3
4.39173e-169	1.05435	0.278	0	6.5349e-165	Mki67+	Ckap2l
4.39173e-169	0.991927	0.278	0	6.5349e-165	Mki67+	Cep55
3.43563e-135	1.37389	0.333	0.001	5.11221e-131	Mki67+	Fanca
8.36571e-135	1.01586	0.333	0.001	1.24482e-130	Mki67+	Ccnb2
5.6646e-127	1.34118	0.389	0.002	8.42892e-123	Mki67+	Rad51
6.98585e-121	1.21374	0.278	0.001	1.0395e-116	Mki67+	Psrc1
4.00765e-101	1.0905	0.333	0.002	5.96339e-97	Mki67+	Cdca8
4.33206e-94	1.22668	0.278	0.001	6.4461e-90	Mki67+	Birc5
1.39814e-90	0.87502	0.222	0.001	2.08043e-86	Mki67+	Ttk
1.50574e-90	1.05906	0.222	0.001	2.24054e-86	Mki67+	Nuf2
2.02534e-90	0.730065	0.222	0.001	3.01371e-86	Mki67+	Knstrn
1.40306e-82	1.60906	0.389	0.005	2.08775e-78	Mki67+	Tcf19
8.97214e-78	1.38784	0.222	0.001	1.33505e-73	Mki67+	Neil3
9.56067e-78	0.949466	0.222	0.001	1.42263e-73	Mki67+	Chtf18
1.31333e-77	0.921902	0.222	0.001	1.95424e-73	Mki67+	Cenpm
7.42562e-77	0.806199	0.167	0	1.10493e-72	Mki67+	Kif2c
7.42562e-77	0.69218	0.167	0	1.10493e-72	Mki67+	Cenpe
7.42562e-77	0.662156	0.167	0	1.10493e-72	Mki67+	Hmmr
8.77495e-77	0.858537	0.167	0	1.30571e-72	Mki67+	Spc25
9.53866e-77	0.803589	0.167	0	1.41935e-72	Mki67+	Kif15
1.00238e-76	1.72623	0.444	0.007	1.49155e-72	Mki67+	Tacc3
3.72356e-75	1.50909	0.5	0.01	5.54065e-71	Mki67+	Atad2
2.19326e-71	1.14993	0.333	0.004	3.26358e-67	Mki67+	Ube2t
1.92869e-70	0.951696	0.278	0.003	2.86989e-66	Mki67+	Clspn
1.04022e-68	0.547032	0.111	0	1.54785e-64	Mki67+	E2f8
4.5583e-68	1.10571	0.222	0.001	6.78274e-64	Mki67+	Tk1
6.01657e-68	0.973016	0.222	0.001	8.95266e-64	Mki67+	Brca1
6.7226e-68	0.664734	0.222	0.001	1.00032e-63	Mki67+	Recql4
1.24791e-61	0.787421	0.167	0.001	1.85688e-57	Mki67+	Tpx2
1.42605e-61	0.738833	0.167	0.001	2.12197e-57	Mki67+	Sgol2a
1.74186e-61	0.656299	0.167	0.001	2.59189e-57	Mki67+	Kif4
9.14118e-61	1.30597	0.444	0.01	1.36021e-56	Mki67+	Wdhd1
1.88354e-60	0.856508	0.222	0.002	2.8027e-56	Mki67+	Gm15489
1.62992e-56	1.5518	0.278	0.004	2.42532e-52	Mki67+	Cdc20
4.36572e-55	1.48432	0.389	0.008	6.49619e-51	Mki67+	Prim1
1.87864e-54	0.858886	0.222	0.002	2.79542e-50	Mki67+	Kifc1
1.96379e-54	0.879905	0.222	0.002	2.92212e-50	Mki67+	Uhrf1
2.79881e-54	0.647257	0.222	0.002	4.16463e-50	Mki67+	Kif23
1.89574e-51	0.634308	0.167	0.001	2.82087e-47	Mki67+	Ckap2
2.50223e-51	0.791307	0.167	0.001	3.72331e-47	Mki67+	Pole
2.50223e-51	0.640025	0.167	0.001	3.72331e-47	Mki67+	Plk1
2.64495e-51	0.634795	0.167	0.001	3.93569e-47	Mki67+	Ska3
2.22359e-50	1.04955	0.333	0.007	3.3087e-46	Mki67+	Zgrf1
1.59014e-49	0.906469	0.222	0.003	2.36612e-45	Mki67+	Cdk1
1.66713e-49	0.803615	0.278	0.004	2.48068e-45	Mki67+	Cdca3
7.77721e-49	1.92723	0.444	0.013	1.15725e-44	Mki67+	Pkmyt1
4.61553e-47	1.25079	0.278	0.005	6.86791e-43	Mki67+	Ube2c
3.91143e-46	0.501656	0.111	0	5.82021e-42	Mki67+	Fam64a
1.89367e-45	0.95569	0.222	0.003	2.81778e-41	Mki67+	Cenpk
2.19466e-45	0.864569	0.222	0.003	3.26565e-41	Mki67+	Cort
5.96528e-45	1.80462	0.667	0.034	8.87634e-41	Mki67+	Tyms
3.11473e-44	0.835242	0.167	0.001	4.63472e-40	Mki67+	Dlgap5
3.29267e-44	1.90032	0.556	0.024	4.89949e-40	Mki67+	Lockd
4.24279e-44	0.773042	0.167	0.001	6.31327e-40	Mki67+	Rad51ap1
3.8944e-43	1.14681	0.333	0.008	5.79486e-39	Mki67+	Shcbp1
5.60815e-43	1.20345	0.389	0.011	8.34493e-39	Mki67+	Ccne2
8.81351e-39	0.603414	0.167	0.002	1.31145e-34	Mki67+	Cdt1
7.14559e-37	1.23682	0.278	0.007	1.06326e-32	Mki67+	Kif20b
7.90948e-35	0.620072	0.111	0.001	1.17693e-30	Mki67+	Pbk
7.90948e-35	0.608154	0.111	0.001	1.17693e-30	Mki67+	Foxm1
8.36165e-35	0.513585	0.111	0.001	1.24421e-30	Mki67+	Depdc1a
1.15281e-34	1.38713	0.389	0.014	1.71539e-30	Mki67+	Cenpa
3.1892e-34	1.82787	0.722	0.054	4.74553e-30	Mki67+	Hjurp
5.5128e-33	1.54213	0.333	0.011	8.20305e-29	Mki67+	Spc24
1.47455e-31	1.66914	0.389	0.016	2.19413e-27	Mki67+	Cenpf
5.18686e-31	0.597423	0.167	0.003	7.71805e-27	Mki67+	Zwilch
2.01604e-30	1.01249	0.222	0.005	2.99986e-26	Mki67+	Incenp
1.06686e-28	1.08569	0.389	0.018	1.58749e-24	Mki67+	Plk4
1.7333e-28	1.64478	0.5	0.031	2.57914e-24	Mki67+	Smc2
2.39613e-28	0.889227	0.167	0.003	3.56544e-24	Mki67+	Pttg1
2.78585e-28	0.926841	0.167	0.003	4.14535e-24	Mki67+	Cenpl
5.38258e-28	0.358917	0.111	0.001	8.00928e-24	Mki67+	Polq
6.41923e-28	1.04367	0.389	0.018	9.55182e-24	Mki67+	Kif22
3.06769e-27	0.934215	0.222	0.006	4.56473e-23	Mki67+	4930427A07Rik
7.33316e-26	0.692022	0.167	0.003	1.09117e-21	Mki67+	Cenph
6.19236e-25	1.1137	0.278	0.01	9.21424e-21	Mki67+	Sass6
7.96901e-25	0.787815	0.222	0.007	1.18579e-20	Mki67+	Rnf43
9.92043e-25	0.943987	0.222	0.007	1.47616e-20	Mki67+	Plekhg2
6.28857e-24	0.644473	0.167	0.004	9.3574e-20	Mki67+	Slc9a5
7.41608e-24	0.478518	0.167	0.004	1.10351e-19	Mki67+	Ccdc18
1.26529e-23	1.66939	0.5	0.038	1.88275e-19	Mki67+	Ncapd2
1.63304e-23	0.687846	0.111	0.001	2.42997e-19	Mki67+	Tnfsf9
1.82457e-23	0.479556	0.111	0.001	2.71497e-19	Mki67+	Aurkb
1.82457e-23	0.39653	0.111	0.001	2.71497e-19	Mki67+	Slc28a3
1.89323e-23	0.56612	0.111	0.001	2.81713e-19	Mki67+	Trip13
1.96445e-23	0.407709	0.111	0.001	2.9231e-19	Mki67+	Tnfaip8l1
2.29687e-23	1.07134	0.278	0.011	3.41774e-19	Mki67+	Mcm8
2.54451e-22	0.665236	0.167	0.004	3.78624e-18	Mki67+	Cntd1
2.66134e-22	1.20734	0.389	0.024	3.96008e-18	Mki67+	Setd8
2.66742e-22	0.622897	0.167	0.004	3.96912e-18	Mki67+	Zak
3.08046e-22	1.40151	0.611	0.058	4.58373e-18	Mki67+	Nasp
1.49662e-20	1.42019	0.556	0.052	2.22697e-16	Mki67+	Ncapd3
2.3673e-20	1.35003	0.5	0.043	3.52254e-16	Mki67+	Ccdc34
2.79945e-20	0.649224	0.111	0.002	4.16559e-16	Mki67+	Ddx11
2.88952e-20	0.602007	0.111	0.002	4.29961e-16	Mki67+	Rad54b
3.17728e-20	0.653839	0.111	0.002	4.72779e-16	Mki67+	Ccna1
3.17728e-20	0.419188	0.111	0.002	4.72779e-16	Mki67+	Ccnf
6.33298e-20	0.913181	0.278	0.013	9.42348e-16	Mki67+	Dhfr
1.48635e-19	0.673987	0.167	0.005	2.21169e-15	Mki67+	Dsn1
1.77575e-19	1.16493	0.389	0.027	2.64231e-15	Mki67+	Rpa2
2.65548e-19	1.14209	0.333	0.02	3.95135e-15	Mki67+	Kif18a
5.74532e-19	0.93705	0.222	0.009	8.54904e-15	Mki67+	Nfatc2ip
8.0606e-19	1.52982	0.556	0.059	1.19942e-14	Mki67+	Hirip3
8.24372e-19	0.863993	0.222	0.009	1.22667e-14	Mki67+	Rad54l
1.86588e-18	1.20284	0.278	0.015	2.77643e-14	Mki67+	Rgs3
3.58395e-18	0.712052	0.222	0.009	5.33291e-14	Mki67+	Ttf2
7.95187e-18	0.594411	0.111	0.002	1.18324e-13	Mki67+	Ncapg
8.07338e-18	1.27845	0.389	0.03	1.20132e-13	Mki67+	Slc25a40
8.63969e-18	0.555569	0.111	0.002	1.28559e-13	Mki67+	Asf1b
8.63969e-18	0.543215	0.111	0.002	1.28559e-13	Mki67+	Cep72
8.63969e-18	0.406936	0.111	0.002	1.28559e-13	Mki67+	Cdkn3
1.00535e-17	0.911398	0.278	0.015	1.49596e-13	Mki67+	Gm11491
1.5379e-17	0.888075	0.278	0.016	2.2884e-13	Mki67+	H2afx
1.70358e-17	0.948438	0.167	0.005	2.53493e-13	Mki67+	E2f7
7.80068e-17	0.978831	0.333	0.023	1.16074e-12	Mki67+	Brca2
2.23247e-16	1.384	0.5	0.054	3.32192e-12	Mki67+	Lsm2
5.45526e-16	0.672729	0.111	0.003	8.11743e-12	Mki67+	Cenpw
6.32248e-16	0.471311	0.111	0.003	9.40785e-12	Mki67+	Neurl1b
6.64071e-16	0.479625	0.111	0.003	9.88137e-12	Mki67+	Chaf1a
6.80569e-16	0.397799	0.111	0.003	1.01269e-11	Mki67+	Smtn
8.89613e-16	1.01238	0.278	0.017	1.32374e-11	Mki67+	Pax6
1.00568e-15	0.69666	0.167	0.006	1.49645e-11	Mki67+	Gins2
1.10957e-15	0.640197	0.167	0.006	1.65104e-11	Mki67+	Mms22l
1.12788e-15	0.664585	0.167	0.006	1.67829e-11	Mki67+	Rmi2
1.3028e-15	0.782159	0.222	0.011	1.93856e-11	Mki67+	Mki67
1.79613e-15	0.682453	0.222	0.011	2.67264e-11	Mki67+	AV099323
2.32309e-15	1.14064	0.444	0.045	3.45677e-11	Mki67+	H2-Q4
3.70922e-15	0.82441	0.222	0.012	5.51933e-11	Mki67+	Pola1
6.01191e-15	0.696978	0.167	0.007	8.94573e-11	Mki67+	Mtbp
6.86293e-15	0.980727	0.222	0.012	1.0212e-10	Mki67+	Gm3550
1.33441e-14	1.32696	0.444	0.048	1.98561e-10	Mki67+	Cit
1.6559e-14	1.06494	0.333	0.028	2.46397e-10	Mki67+	Trim37
1.79395e-14	1.24125	0.278	0.019	2.6694e-10	Mki67+	Skp2
2.20148e-14	0.481916	0.111	0.003	3.2758e-10	Mki67+	Clec2l
2.25058e-14	0.525392	0.111	0.003	3.34886e-10	Mki67+	Gm7008
2.95787e-14	1.07385	0.278	0.02	4.4013e-10	Mki67+	Wdr76
4.5249e-14	0.909857	0.333	0.028	6.73305e-10	Mki67+	Reep4
4.63268e-14	0.887295	0.222	0.013	6.89342e-10	Mki67+	Cdca4
1.03116e-13	0.68818	0.167	0.007	1.53437e-09	Mki67+	Dbf4
1.76325e-13	0.883424	0.278	0.021	2.62371e-09	Mki67+	Pcna
3.23258e-13	0.882738	0.167	0.008	4.81007e-09	Mki67+	Hells
3.50848e-13	0.577772	0.111	0.003	5.22061e-09	Mki67+	4930579G24Rik
3.87839e-13	0.438108	0.111	0.003	5.77104e-09	Mki67+	Cenpn
4.20166e-13	0.429012	0.111	0.003	6.25207e-09	Mki67+	Ccna2
4.20166e-13	0.327628	0.111	0.003	6.25207e-09	Mki67+	Rgs20
5.57807e-13	1.10878	0.333	0.031	8.30017e-09	Mki67+	Tagap1
7.24239e-13	1.17928	0.333	0.031	1.07767e-08	Mki67+	Hmgb2
1.3695e-12	0.654776	0.167	0.008	2.03782e-08	Mki67+	3930402G23Rik
1.5e-12	0.438163	0.167	0.008	2.23201e-08	Mki67+	Trim59
1.83849e-12	0.899698	0.222	0.014	2.73568e-08	Mki67+	Ezh2
2.44013e-12	0.801247	0.222	0.014	3.63092e-08	Mki67+	2810417H13Rik
3.73841e-12	0.852083	0.111	0.004	5.56275e-08	Mki67+	Ecm2
3.80775e-12	0.62914	0.111	0.004	5.66593e-08	Mki67+	Gins3
4.32974e-12	0.572487	0.111	0.004	6.44266e-08	Mki67+	Cdk2
8.24779e-12	1.14206	0.389	0.046	1.22727e-07	Mki67+	Lsm3
9.0855e-12	0.783194	0.167	0.009	1.35192e-07	Mki67+	Mcm6
1.44296e-11	0.809384	0.278	0.024	2.14713e-07	Mki67+	Rfc5
1.83431e-11	1.14752	0.389	0.048	2.72945e-07	Mki67+	H2afv
2.49086e-11	0.67636	0.167	0.009	3.7064e-07	Mki67+	Rhbdf1
2.77662e-11	0.653527	0.111	0.004	4.13161e-07	Mki67+	Nrm
3.02209e-11	0.511397	0.111	0.004	4.49687e-07	Mki67+	Gas2l3
3.23366e-11	0.431112	0.111	0.004	4.81168e-07	Mki67+	Mybl1
3.51857e-11	0.441438	0.111	0.004	5.23564e-07	Mki67+	Ccsap
3.63929e-11	0.410976	0.111	0.004	5.41527e-07	Mki67+	Mrs2
4.17533e-11	0.973222	0.667	0.126	6.21289e-07	Mki67+	Rfc2
4.22121e-11	0.925546	0.278	0.025	6.28115e-07	Mki67+	Topbp1
5.00627e-11	1.20461	0.333	0.036	7.44933e-07	Mki67+	Smc4
7.09808e-11	0.671767	0.222	0.017	1.05619e-06	Mki67+	Map3k10
7.53454e-11	0.75624	0.222	0.017	1.12114e-06	Mki67+	Orc6
1.18142e-10	0.663501	0.167	0.01	1.75795e-06	Mki67+	H1fx
1.2371e-10	1.27102	0.611	0.124	1.84081e-06	Mki67+	Hdgf
1.49893e-10	0.668903	0.167	0.01	2.23042e-06	Mki67+	Atad5
1.51519e-10	0.654694	0.167	0.01	2.25461e-06	Mki67+	Fbxo5
1.59967e-10	1.13924	0.222	0.017	2.38032e-06	Mki67+	Prim2
1.81685e-10	0.463734	0.111	0.004	2.70348e-06	Mki67+	Msh6
1.92242e-10	0.970165	0.333	0.038	2.86056e-06	Mki67+	Alms1
2.1934e-10	0.904702	0.333	0.038	3.26377e-06	Mki67+	Rnf111
2.3975e-10	1.38606	0.556	0.106	3.56748e-06	Mki67+	Slbp
2.62749e-10	0.866922	0.278	0.027	3.9097e-06	Mki67+	Cdc7
3.7968e-10	0.976296	0.5	0.082	5.64964e-06	Mki67+	Ctdspl2
3.82471e-10	1.00933	0.222	0.018	5.69117e-06	Mki67+	Nusap1
5.77411e-10	0.804867	0.333	0.039	8.59188e-06	Mki67+	Tdp2
5.94961e-10	0.787954	0.278	0.028	8.85301e-06	Mki67+	Cntrob
6.20285e-10	0.647016	0.167	0.01	9.22983e-06	Mki67+	Hectd2
6.39376e-10	0.732391	0.167	0.01	9.51391e-06	Mki67+	Ccdc184
8.36911e-10	0.471666	0.111	0.005	1.24532e-05	Mki67+	Mtr
8.36911e-10	0.465335	0.111	0.005	1.24532e-05	Mki67+	Ncapg2
8.73376e-10	0.750799	0.278	0.028	1.29958e-05	Mki67+	Cep85
8.74391e-10	0.474099	0.111	0.005	1.30109e-05	Mki67+	Cenpu
9.00282e-10	0.398808	0.111	0.005	1.33962e-05	Mki67+	2610318N02Rik
1.12161e-09	0.687784	0.167	0.011	1.66895e-05	Mki67+	Zranb3
1.17797e-09	0.637097	0.167	0.011	1.75281e-05	Mki67+	Mutyh
1.18001e-09	1.08522	0.222	0.019	1.75585e-05	Mki67+	Cks2
1.46052e-09	0.418541	0.167	0.011	2.17325e-05	Mki67+	Katnal2
1.81029e-09	1.2207	0.389	0.058	2.69371e-05	Mki67+	Hn1
2.09452e-09	0.673761	0.167	0.011	3.11665e-05	Mki67+	Rrm1
2.63385e-09	0.844694	0.111	0.005	3.91917e-05	Mki67+	Mad2l1
2.78259e-09	0.617085	0.111	0.005	4.1405e-05	Mki67+	Zfp551
2.82104e-09	0.644735	0.111	0.005	4.19771e-05	Mki67+	Cdca7l
2.86e-09	0.621693	0.111	0.005	4.25568e-05	Mki67+	Fnip2
3.27089e-09	0.775104	0.222	0.02	4.86709e-05	Mki67+	Haus5
3.68767e-09	0.862723	0.278	0.031	5.48725e-05	Mki67+	Tbc1d31
4.06499e-09	0.730755	0.167	0.012	6.04871e-05	Mki67+	Gmnn
5.88939e-09	0.819458	0.167	0.012	8.76341e-05	Mki67+	BC052040
6.11588e-09	0.830848	0.222	0.021	9.10043e-05	Mki67+	Cdkn1a
6.70886e-09	0.65414	0.167	0.012	9.98279e-05	Mki67+	Fbxl8
6.97608e-09	0.724997	0.222	0.021	0.000103804	Mki67+	Ints6
8.10085e-09	0.76215	0.5	0.089	0.000120541	Mki67+	Sox11
9.15714e-09	0.80802	0.222	0.021	0.000136258	Mki67+	Cdk5rap2
1.02597e-08	0.829108	0.611	0.128	0.000152665	Mki67+	Srpk1
1.04125e-08	0.504311	0.111	0.005	0.000154939	Mki67+	Hdx
1.19795e-08	0.824066	0.333	0.045	0.000178256	Mki67+	2700038G22Rik
1.27209e-08	0.659895	0.167	0.012	0.000189287	Mki67+	Dapp1
1.39663e-08	1.11364	0.389	0.062	0.000207819	Mki67+	Miip
1.51295e-08	0.449047	0.167	0.012	0.000225128	Mki67+	Nup160
2.06978e-08	0.815736	0.278	0.033	0.000307983	Mki67+	Epb41
2.143e-08	0.653512	0.167	0.013	0.000318879	Mki67+	Tex30
2.21664e-08	0.822521	0.167	0.013	0.000329836	Mki67+	Cntn4
2.3142e-08	0.772141	0.278	0.034	0.000344352	Mki67+	Jun
2.4105e-08	0.917976	0.278	0.034	0.000358682	Mki67+	Anapc15
2.74073e-08	0.585758	0.111	0.006	0.00040782	Mki67+	Rfc4
2.81221e-08	0.651159	0.222	0.022	0.000418457	Mki67+	Atg101
2.91216e-08	0.535935	0.111	0.006	0.000433329	Mki67+	9430037G07Rik
3.00627e-08	0.657812	0.167	0.013	0.000447332	Mki67+	Cks1b
3.0624e-08	0.744399	0.278	0.034	0.000455685	Mki67+	Cse1l
3.09398e-08	0.409472	0.111	0.006	0.000460384	Mki67+	Ccdc67
3.69343e-08	0.633124	0.167	0.013	0.000549582	Mki67+	Rnf157
3.72797e-08	0.729079	0.222	0.023	0.000554722	Mki67+	Sephs2
3.94316e-08	0.917376	0.222	0.023	0.000586743	Mki67+	Slc20a1
4.40694e-08	0.844504	0.333	0.049	0.000655752	Mki67+	Dcun1d1
4.51228e-08	0.845725	0.444	0.079	0.000671427	Mki67+	Smg6
4.70152e-08	0.622285	0.222	0.023	0.000699586	Mki67+	Lbr
4.81819e-08	0.896251	0.278	0.035	0.000716946	Mki67+	Cdc25a
4.88618e-08	0.739939	0.278	0.034	0.000727063	Mki67+	Cenpt
4.99049e-08	0.624051	0.167	0.013	0.000742586	Mki67+	Tinf2
5.58344e-08	0.644616	0.167	0.013	0.000830815	Mki67+	Prickle1
7.57522e-08	0.470254	0.111	0.006	0.00112719	Mki67+	Lin9
9.15757e-08	0.562622	0.167	0.014	0.00136265	Mki67+	Gtpbp10
9.44714e-08	0.607397	0.167	0.014	0.00140574	Mki67+	Cep192
1.08349e-07	0.579551	0.278	0.035	0.00161223	Mki67+	Acyp1
1.53409e-07	0.888881	0.333	0.052	0.00228273	Mki67+	Rfc3
1.63771e-07	0.916314	0.389	0.068	0.00243692	Mki67+	Nsun6
1.64403e-07	0.818474	0.278	0.038	0.00244632	Mki67+	Phyhipl
1.93819e-07	0.7574	0.389	0.069	0.00288402	Mki67+	Rbbp7
2.27371e-07	0.561715	0.222	0.025	0.00338329	Mki67+	Osbp2
2.79532e-07	0.885138	0.278	0.039	0.00415944	Mki67+	Nup85
3.26012e-07	0.686133	0.222	0.026	0.00485106	Mki67+	Lmnb2
3.33282e-07	0.504596	0.167	0.015	0.00495923	Mki67+	Itsn1
3.42034e-07	0.545811	0.111	0.007	0.00508947	Mki67+	Acsf3
3.45689e-07	0.744334	0.167	0.015	0.00514385	Mki67+	Gins4
3.67768e-07	0.478701	0.111	0.007	0.00547239	Mki67+	Cspg5
3.71713e-07	0.654578	0.278	0.038	0.00553109	Mki67+	Gpr137b-ps
3.74884e-07	0.88699	0.444	0.093	0.00557828	Mki67+	Raly
3.84496e-07	0.882426	0.611	0.156	0.0057213	Mki67+	Tssc4
4.45609e-07	0.613584	0.222	0.026	0.00663067	Mki67+	Cs
4.52683e-07	0.889587	0.5	0.113	0.00673592	Mki67+	Pds5a
4.91021e-07	1.18453	0.667	0.214	0.00730639	Mki67+	Mat2a
5.03211e-07	1.03638	0.444	0.093	0.00748778	Mki67+	Hmgn2
5.25575e-07	0.892036	0.333	0.056	0.00782056	Mki67+	Zc3h18
7.00031e-07	0.786596	0.278	0.041	0.0104165	Mki67+	G2e3
7.41964e-07	0.721705	0.278	0.041	0.0110404	Mki67+	Meaf6
7.80753e-07	0.511572	0.111	0.007	0.0116176	Mki67+	Gipc2
7.80753e-07	0.363751	0.111	0.007	0.0116176	Mki67+	Haus8
9.49903e-07	1.0242	0.444	0.098	0.0141346	Mki67+	Ppwd1
1.12934e-06	0.700639	0.167	0.016	0.0168046	Mki67+	Cntln
1.14633e-06	0.828599	0.333	0.059	0.0170574	Mki67+	Ssh2
1.29241e-06	0.631356	0.222	0.028	0.019231	Mki67+	Smn1
1.30045e-06	0.904957	0.556	0.147	0.0193507	Mki67+	Mtch1
1.31897e-06	0.571775	0.222	0.028	0.0196263	Mki67+	Ccdc117
1.44093e-06	0.391939	0.111	0.008	0.0214411	Mki67+	Egln1
1.45455e-06	0.308146	0.111	0.008	0.0216438	Mki67+	Car12
1.49617e-06	0.346653	0.111	0.008	0.022263	Mki67+	Palb2
1.49617e-06	0.339871	0.111	0.008	0.022263	Mki67+	Chek1
1.52748e-06	0.716673	0.167	0.017	0.0227288	Mki67+	Cgn
1.70949e-06	0.564435	0.222	0.028	0.0254373	Mki67+	Tceal5
1.99702e-06	0.863473	0.389	0.079	0.0297157	Mki67+	Gm16586
2.09381e-06	0.59625	0.167	0.017	0.031156	Mki67+	Mre11a
2.24025e-06	0.598552	0.222	0.029	0.0333349	Mki67+	2700049A03Rik
2.31074e-06	0.421434	0.111	0.008	0.0343838	Mki67+	Sesn2
2.39023e-06	0.447315	0.167	0.017	0.0355665	Mki67+	Gcnt2
2.49543e-06	0.735556	0.389	0.078	0.0371319	Mki67+	Ugdh
2.5064e-06	0.4513	0.111	0.008	0.0372953	Mki67+	Siah1b
2.69842e-06	0.72009	0.222	0.03	0.0401525	Mki67+	Slc7a1
2.89712e-06	0.539696	0.167	0.017	0.0431091	Mki67+	Rcor1
3.10047e-06	0.619617	0.222	0.03	0.046135	Mki67+	Gemin2
3.20742e-06	0.798166	0.167	0.018	0.0477265	Mki67+	1600002H07Rik
3.63299e-06	0.589635	0.111	0.008	0.0540589	Mki67+	Plk3
3.68596e-06	0.838967	0.333	0.064	0.054847	Mki67+	Slc38a1
3.86497e-06	0.623119	0.167	0.018	0.0575108	Mki67+	Taf10
4.02944e-06	0.720612	0.333	0.063	0.0599581	Mki67+	Pgp
4.28388e-06	0.517609	0.111	0.008	0.0637442	Mki67+	1500002C15Rik
4.58863e-06	0.984786	0.778	0.285	0.0682788	Mki67+	Ilf2
4.75063e-06	0.590725	0.222	0.03	0.0706893	Mki67+	A830080D01Rik
5.1139e-06	0.427073	0.167	0.018	0.0760948	Mki67+	Pign
5.30499e-06	0.78935	0.278	0.047	0.0789382	Mki67+	Gabpb2
5.44995e-06	0.99089	0.722	0.288	0.0810952	Mki67+	Srsf7
5.57148e-06	0.709391	0.278	0.047	0.0829036	Mki67+	Ncbp2
5.8532e-06	0.666503	0.111	0.009	0.0870956	Mki67+	Depdc7
5.95012e-06	0.632391	0.389	0.081	0.0885378	Mki67+	Lnp
6.18333e-06	0.768955	0.222	0.032	0.0920079	Mki67+	Setd6
6.34821e-06	0.657871	0.333	0.064	0.0944614	Mki67+	Hdac2
6.41628e-06	0.511037	0.111	0.009	0.0954743	Mki67+	Hspa1a
7.10393e-06	0.673677	0.222	0.032	0.105706	Mki67+	Rhbdd2
7.379e-06	0.901238	0.444	0.109	0.1098	Mki67+	Emsy
7.75707e-06	0.648569	0.278	0.047	0.115425	Mki67+	Kdm3b
7.83013e-06	0.318924	0.111	0.009	0.116512	Mki67+	Gm7120
7.84196e-06	0.436252	0.167	0.019	0.116688	Mki67+	Zdhhc6
7.89507e-06	0.318484	0.111	0.009	0.117479	Mki67+	Cenpo
7.9624e-06	0.862188	0.389	0.085	0.11848	Mki67+	Sclt1
8.00083e-06	0.692723	0.333	0.065	0.119052	Mki67+	Mboat7
8.32582e-06	0.558955	0.167	0.019	0.123888	Mki67+	Tmem39b
8.96846e-06	0.748503	0.278	0.049	0.133451	Mki67+	Tmpo
9.22466e-06	0.837312	0.222	0.033	0.137263	Mki67+	Arl6
9.42928e-06	0.755801	0.444	0.111	0.140308	Mki67+	1810037I17Rik
9.95511e-06	0.764842	0.333	0.067	0.148132	Mki67+	Taf15
1.00008e-05	0.752334	0.278	0.048	0.148812	Mki67+	Rpa3
1.001e-05	0.861665	0.722	0.274	0.148948	Mki67+	Matr3
1.02754e-05	0.691496	0.111	0.009	0.152899	Mki67+	Pola2
1.12201e-05	0.429501	0.111	0.009	0.166955	Mki67+	Ccl17
1.12201e-05	0.389732	0.111	0.009	0.166955	Mki67+	Ctps
1.15014e-05	0.646776	0.278	0.049	0.171141	Mki67+	Rbm10
1.15837e-05	0.488535	0.111	0.009	0.172365	Mki67+	2810408A11Rik
1.20691e-05	0.849557	0.222	0.034	0.179588	Mki67+	Casp8ap2
1.27816e-05	0.733572	0.222	0.033	0.190191	Mki67+	Arhgef5
1.28498e-05	0.825899	0.444	0.113	0.191205	Mki67+	Nfx1
1.28969e-05	0.659794	0.389	0.087	0.191906	Mki67+	Isyna1
1.2921e-05	0.669808	0.278	0.049	0.192264	Mki67+	Rhno1
1.3106e-05	0.437501	0.167	0.02	0.195017	Mki67+	Smpd4
1.38037e-05	0.66625	0.167	0.02	0.2054	Mki67+	3632451O06Rik
1.3846e-05	0.497858	0.222	0.033	0.206029	Mki67+	Piga
1.43865e-05	0.761399	0.222	0.034	0.214071	Mki67+	Zcchc8
1.51339e-05	0.649402	0.167	0.02	0.225192	Mki67+	Zc3h8
1.54198e-05	0.839184	0.389	0.089	0.229446	Mki67+	Eef2kmt
1.56894e-05	0.687211	0.222	0.034	0.233458	Mki67+	Hmbs
1.58013e-05	0.499954	0.167	0.02	0.235124	Mki67+	Ptrh2
1.6479e-05	0.564724	0.222	0.033	0.245207	Mki67+	Arhgef7
1.75951e-05	0.397723	0.111	0.009	0.261814	Mki67+	Gm10762
1.77534e-05	0.71096	0.667	0.226	0.264171	Mki67+	H3f3a
1.78517e-05	0.699043	0.222	0.034	0.265633	Mki67+	BC051077
1.88332e-05	0.512484	0.167	0.02	0.280238	Mki67+	Hus1
1.93919e-05	1.20026	0.389	0.095	0.288552	Mki67+	Neat1
1.94928e-05	0.53833	0.167	0.02	0.290053	Mki67+	Dnajb5
2.01032e-05	0.660524	0.167	0.021	0.299136	Mki67+	Dut
2.06581e-05	0.718578	0.278	0.052	0.307392	Mki67+	Snrpd1
2.22227e-05	1.03614	0.333	0.075	0.330674	Mki67+	Parp2
2.25348e-05	0.391731	0.167	0.02	0.335318	Mki67+	Homer1
2.43037e-05	0.424574	0.111	0.01	0.361639	Mki67+	Ppfia4
2.53595e-05	0.7076	0.333	0.071	0.37735	Mki67+	Atr
2.63272e-05	0.700963	0.389	0.093	0.391749	Mki67+	C77370
2.77682e-05	0.367947	0.111	0.01	0.413191	Mki67+	4930503L19Rik
2.77682e-05	0.31998	0.111	0.01	0.413191	Mki67+	Nova1
2.83894e-05	0.257354	0.111	0.01	0.422435	Mki67+	Pglyrp1
2.84452e-05	0.625477	0.278	0.052	0.423264	Mki67+	Mrpl51
2.92207e-05	0.865575	0.222	0.036	0.434804	Mki67+	Prpf4
3.01364e-05	0.949718	0.389	0.097	0.44843	Mki67+	Wdr90
3.01992e-05	0.520189	0.222	0.035	0.449364	Mki67+	1700011I03Rik
3.02009e-05	0.507598	0.167	0.021	0.44939	Mki67+	Arap2
3.05102e-05	0.501057	0.167	0.021	0.453992	Mki67+	Apaf1
3.05403e-05	0.646013	0.222	0.035	0.45444	Mki67+	Lrrcc1
3.1479e-05	0.621566	0.111	0.01	0.468408	Mki67+	Gprin1
3.41155e-05	0.554329	0.167	0.021	0.507638	Mki67+	Ift140
3.43182e-05	0.541344	0.111	0.01	0.510654	Mki67+	Slc25a10
3.55715e-05	0.481791	0.111	0.01	0.529304	Mki67+	Ssx2ip
3.5936e-05	0.735697	0.222	0.037	0.534728	Mki67+	Lin54
3.63443e-05	0.444367	0.111	0.01	0.540803	Mki67+	Dars2
3.67129e-05	0.563375	0.167	0.022	0.546287	Mki67+	Spata13
3.71848e-05	0.779205	0.556	0.175	0.55331	Mki67+	Srrt
3.90369e-05	0.355647	0.111	0.01	0.580869	Mki67+	Tbc1d25
3.90369e-05	0.293147	0.111	0.01	0.580869	Mki67+	Ppp1r15b
3.90742e-05	0.448358	0.278	0.051	0.581424	Mki67+	Ftx
4.21712e-05	0.527505	0.167	0.022	0.627508	Mki67+	Pi4k2b
4.24142e-05	0.675291	0.167	0.022	0.631124	Mki67+	Rnaseh1
4.49524e-05	0.637059	0.222	0.037	0.668891	Mki67+	Cpsf3l
4.77469e-05	0.625415	0.111	0.01	0.710474	Mki67+	Klf4
4.94877e-05	0.453337	0.222	0.036	0.736377	Mki67+	Taf2
5.01231e-05	0.44461	0.111	0.01	0.745831	Mki67+	Usp39
5.06061e-05	0.723157	0.444	0.123	0.753019	Mki67+	Ppig
5.11611e-05	0.540281	0.167	0.022	0.761278	Mki67+	Gm17249
5.16908e-05	0.746666	0.167	0.022	0.769159	Mki67+	Gm4707
5.26111e-05	0.449528	0.111	0.01	0.782853	Mki67+	Ranbp17
5.33208e-05	0.576529	0.333	0.072	0.793413	Mki67+	Tex9
5.71664e-05	0.570157	0.167	0.022	0.850636	Mki67+	Zfp770
6.68784e-05	0.522318	0.111	0.011	0.995151	Mki67+	Cdkn2c
6.88733e-05	0.938312	0.278	0.058	1	Mki67+	Racgap1
6.97438e-05	0.528236	0.222	0.038	1	Mki67+	Xpo7
6.98099e-05	0.611113	0.333	0.076	1	Mki67+	Zmiz1
6.9889e-05	0.749185	0.333	0.079	1	Mki67+	Pnrc2
7.04434e-05	0.501641	0.167	0.023	1	Mki67+	Bcar1
7.0832e-05	0.585541	0.5	0.143	1	Mki67+	Kansl3
7.15172e-05	0.458479	0.111	0.011	1	Mki67+	Arpin
7.59509e-05	0.371269	0.111	0.011	1	Mki67+	Samd1
7.99339e-05	0.543157	0.222	0.038	1	Mki67+	Ulk4
8.42609e-05	0.652288	0.333	0.078	1	Mki67+	Dctn2
8.84689e-05	0.541944	0.167	0.023	1	Mki67+	Slitrk1
9.28684e-05	0.513259	0.167	0.024	1	Mki67+	Cdc42ep3
9.30195e-05	0.503924	0.111	0.011	1	Mki67+	Mettl14
9.30195e-05	0.497633	0.111	0.011	1	Mki67+	Cnih2
9.30802e-05	0.480833	0.167	0.024	1	Mki67+	Gspt1
9.36258e-05	0.443513	0.111	0.011	1	Mki67+	Cartpt
9.36527e-05	0.704203	0.167	0.024	1	Mki67+	Ncoa5
9.48498e-05	0.52845	0.111	0.011	1	Mki67+	Donson
9.48498e-05	0.40097	0.111	0.011	1	Mki67+	Fam111a
9.67513e-05	0.536461	0.167	0.024	1	Mki67+	Cetn4
9.76126e-05	1.04751	0.778	0.452	1	Mki67+	Xist
9.99344e-05	0.685196	0.222	0.04	1	Mki67+	Kif2a
0.00010017	0.48562	0.222	0.039	1	Mki67+	Slmo2
0.000103147	0.441287	0.222	0.039	1	Mki67+	Trio
0.000104354	0.647845	0.167	0.024	1	Mki67+	Bsn
0.000104523	0.360705	0.111	0.011	1	Mki67+	Gramd1c
0.000107761	0.899748	0.611	0.239	1	Mki67+	Srsf10
0.000108429	0.608254	0.389	0.102	1	Mki67+	Gpbp1
0.00011372	0.561675	0.278	0.058	1	Mki67+	Tubgcp4
0.000114741	0.652313	0.111	0.012	1	Mki67+	Rfwd3
0.000115854	0.590307	0.222	0.04	1	Mki67+	Map7d1
0.000121372	0.667569	0.222	0.04	1	Mki67+	Zw10
0.000122872	0.703959	0.278	0.059	1	Mki67+	Ppip5k1
0.000124205	0.767536	0.444	0.133	1	Mki67+	Trim28
0.000124556	0.508023	0.111	0.012	1	Mki67+	Vrk1
0.000124632	0.710965	0.722	0.312	1	Mki67+	Ptma
0.000128168	0.412521	0.167	0.024	1	Mki67+	Zfp948
0.00012821	0.599453	0.222	0.04	1	Mki67+	Pcdhga8.1
0.000128662	0.688204	0.333	0.081	1	Mki67+	Rbm18
0.000129348	0.510965	0.111	0.012	1	Mki67+	Gls2
0.000130117	0.644511	0.5	0.156	1	Mki67+	Raf1
0.000131033	0.516464	0.278	0.058	1	Mki67+	Lsamp
0.000131809	0.45648	0.111	0.012	1	Mki67+	Arid5a
0.000132763	0.594397	0.333	0.08	1	Mki67+	Wapl
0.000134314	0.375253	0.111	0.012	1	Mki67+	Gemin8
0.000140577	0.617023	0.556	0.183	1	Mki67+	Tmem107
0.0001416	0.547821	0.167	0.024	1	Mki67+	Fam13b
0.000143789	0.497111	0.167	0.024	1	Mki67+	1700052K11Rik
0.000145696	0.261078	0.111	0.012	1	Mki67+	Ccdc61
0.000146541	0.702453	0.167	0.025	1	Mki67+	Rb1
0.000146814	0.548046	0.167	0.025	1	Mki67+	Atm
0.000146814	0.552692	0.167	0.025	1	Mki67+	Gng4
0.000147081	0.537556	0.222	0.04	1	Mki67+	Casp2
0.000150061	0.378235	0.222	0.039	1	Mki67+	Lrrc16b
0.000150599	0.639896	0.111	0.012	1	Mki67+	Tnfaip8
0.000155152	0.921047	0.333	0.084	1	Mki67+	Nap1l1
0.000155455	0.765549	0.222	0.042	1	Mki67+	Calu
0.000158172	0.375657	0.111	0.012	1	Mki67+	Alyref
0.000161081	0.414129	0.167	0.024	1	Mki67+	Nkapl
0.000164125	0.841915	0.333	0.084	1	Mki67+	Gm26609
0.000165599	0.544341	0.222	0.041	1	Mki67+	Ccnc
0.000169999	0.732774	0.222	0.043	1	Mki67+	Bag1
0.000171515	0.733638	0.167	0.026	1	Mki67+	Rnf113a2
0.000171901	0.551998	0.167	0.025	1	Mki67+	Banf1
0.000178315	0.737095	0.611	0.234	1	Mki67+	Copa
0.000178945	0.657844	0.222	0.042	1	Mki67+	Eif2a
0.000181422	0.393305	0.167	0.025	1	Mki67+	3110021N24Rik
0.000183097	0.418987	0.111	0.012	1	Mki67+	Rhpn2
0.000191982	0.769455	0.778	0.341	1	Mki67+	H3f3b
0.000193362	0.336622	0.111	0.012	1	Mki67+	Gpr22
0.000193385	0.487648	0.222	0.041	1	Mki67+	Dnajc4
0.000197658	0.430245	0.167	0.025	1	Mki67+	Elf1
0.000201856	0.606854	0.111	0.012	1	Mki67+	Lmtk2
0.000206797	0.921391	0.333	0.084	1	Mki67+	Pcdh11x
0.00020702	0.495017	0.167	0.025	1	Mki67+	Wrn
0.000214989	0.457401	0.167	0.025	1	Mki67+	Med22
0.000217708	0.350018	0.167	0.025	1	Mki67+	Gmip
0.000221963	0.483422	0.111	0.012	1	Mki67+	Dcx
0.000225936	0.29611	0.111	0.012	1	Mki67+	Lig1
0.00022601	1.17768	0.278	0.066	1	Mki67+	Cep57l1
0.000242508	0.402303	0.111	0.012	1	Mki67+	Gm15537
0.000246002	0.725044	0.333	0.086	1	Mki67+	Xpo4
0.000246505	0.596021	0.222	0.043	1	Mki67+	Rnaseh2c
0.00025546	0.603687	1	0.677	1	Mki67+	Fus
0.000257641	0.482455	0.278	0.061	1	Mki67+	Atp11a
0.000258773	0.558583	0.111	0.013	1	Mki67+	Cldn34c1
0.000262928	0.613592	0.222	0.043	1	Mki67+	Ccdc84
0.000267043	0.75633	0.667	0.278	1	Mki67+	Nop56
0.00028243	0.66047	0.333	0.086	1	Mki67+	Ccl27a
0.000282638	0.542347	0.444	0.133	1	Mki67+	Gtf2a2
0.000285186	0.55604	0.167	0.026	1	Mki67+	Kpna3
0.000286732	0.740465	0.222	0.045	1	Mki67+	Grm5
0.000287799	0.837662	0.444	0.143	1	Mki67+	Zdbf2
0.000290051	0.479414	0.167	0.026	1	Mki67+	D630045J12Rik
0.000292053	0.430222	0.111	0.013	1	Mki67+	Ttc32
0.000294541	0.530057	0.167	0.026	1	Mki67+	Agpat3
0.000297177	0.720119	0.833	0.491	1	Mki67+	Hnrnpa2b1
0.000299747	0.471876	0.222	0.042	1	Mki67+	Dclre1a
0.000301611	0.818656	0.278	0.066	1	Mki67+	Gm26890
0.000302274	0.337903	0.111	0.013	1	Mki67+	Nadsyn1
0.000303762	0.532801	0.389	0.107	1	Mki67+	D5Ertd579e
0.000304925	0.605271	0.222	0.044	1	Mki67+	Ctdsp1
0.000309428	0.778798	0.333	0.088	1	Mki67+	Mllt4
0.000325692	0.53554	0.111	0.013	1	Mki67+	Nudt4
0.000335946	0.760529	0.222	0.045	1	Mki67+	Exosc2
0.000337005	0.555844	0.5	0.163	1	Mki67+	Herc1
0.000347961	0.462175	0.167	0.027	1	Mki67+	2700094K13Rik
0.000348068	0.546216	0.222	0.044	1	Mki67+	Dvl2
0.000350834	0.641206	0.5	0.169	1	Mki67+	Ccdc88a
0.000352332	0.722657	0.611	0.243	1	Mki67+	Uhrf2
0.000352445	0.7147	0.278	0.066	1	Mki67+	Efcab1
0.000353527	0.698809	0.167	0.028	1	Mki67+	Pold3
0.000354285	0.401249	0.111	0.013	1	Mki67+	Fxyd6
0.000364828	0.644546	0.278	0.064	1	Mki67+	Faah
0.000366207	0.535825	0.167	0.027	1	Mki67+	Hn1l
0.000368669	0.596217	0.611	0.232	1	Mki67+	Arf5
0.000374279	0.889402	0.833	0.527	1	Mki67+	Erdr1
0.000383074	0.44354	0.111	0.013	1	Mki67+	RP23-299D2.2
0.000396552	0.506772	0.278	0.064	1	Mki67+	Bckdk
0.000405124	0.501072	0.167	0.028	1	Mki67+	Bcl2l1
0.000408571	0.580325	0.111	0.013	1	Mki67+	Mcm2
0.000432784	0.611934	0.278	0.067	1	Mki67+	Ino80e
0.00043332	0.611165	0.333	0.088	1	Mki67+	Eefsec
0.000434932	0.517367	0.444	0.139	1	Mki67+	Hnrnpm
0.000439758	0.686472	0.444	0.147	1	Mki67+	Cbx5
0.000439818	0.439824	0.111	0.013	1	Mki67+	Ppm1m
0.000443979	0.475448	0.222	0.045	1	Mki67+	S100pbp
0.000446091	0.745019	0.333	0.093	1	Mki67+	Ralgapa1
0.000447489	0.623419	0.222	0.046	1	Mki67+	Rsbn1
0.000449496	0.432183	0.111	0.013	1	Mki67+	Dnase1l1
0.000464387	0.384646	0.111	0.013	1	Mki67+	Plekhf2
0.00051483	0.553109	0.222	0.046	1	Mki67+	Mycbp
0.000524058	0.313205	0.167	0.028	1	Mki67+	Lrrc1
0.000532755	0.703092	0.389	0.118	1	Mki67+	Prkca
0.000538797	0.574737	0.167	0.028	1	Mki67+	Rnf165
0.000540685	0.332256	0.167	0.028	1	Mki67+	Fam206a
0.000543154	0.440999	0.111	0.014	1	Mki67+	Lrch2
0.000566914	0.494682	0.222	0.046	1	Mki67+	0610009B22Rik
0.000568377	0.737251	0.222	0.048	1	Mki67+	Unc13a
0.000571725	0.83663	0.444	0.156	1	Mki67+	Nav2
0.000574241	0.409586	0.167	0.028	1	Mki67+	Pdlim7
0.000577379	0.725522	0.278	0.069	1	Mki67+	Cdc25b
0.000578755	0.488066	0.111	0.014	1	Mki67+	Hsf4
0.00059901	0.705599	0.333	0.094	1	Mki67+	Rfng
0.000620839	0.533216	0.111	0.014	1	Mki67+	Rab8b
0.000632969	0.681425	0.333	0.094	1	Mki67+	Emd
0.000635222	0.757908	0.5	0.184	1	Mki67+	Srsf6
0.000684836	0.393853	0.222	0.047	1	Mki67+	Prkar2a
0.000705952	0.648425	0.278	0.069	1	Mki67+	Yrdc
0.000716966	0.374201	0.167	0.029	1	Mki67+	Faf1
0.000729852	0.894268	0.222	0.05	1	Mki67+	Adcy3
0.0007323	0.448192	0.111	0.014	1	Mki67+	Dand5
0.000761823	0.695732	0.167	0.03	1	Mki67+	Rab23
0.000767932	0.538365	0.444	0.144	1	Mki67+	Pum1
0.00079229	0.50538	0.111	0.014	1	Mki67+	1700008J07Rik
0.000808416	0.45593	0.111	0.014	1	Mki67+	Ppil1
0.00081088	0.707034	0.333	0.097	1	Mki67+	Mfsd11
0.000829002	0.467558	0.111	0.014	1	Mki67+	Dusp19
0.000831087	0.477463	0.111	0.014	1	Mki67+	Axin1
0.000837984	0.617738	0.167	0.03	1	Mki67+	Grpel1
0.000853056	0.420909	0.222	0.049	1	Mki67+	Vdac3
0.000854157	0.567802	0.167	0.03	1	Mki67+	Eri2
0.000855667	0.567506	0.167	0.03	1	Mki67+	Zfp282
0.000867287	0.329984	0.111	0.014	1	Mki67+	Rep15
0.000890467	0.514703	0.333	0.093	1	Mki67+	Bag6
0.000892334	0.41615	0.556	0.197	1	Mki67+	U2surp
0.000892658	0.523885	0.111	0.015	1	Mki67+	A930011G23Rik
0.00093578	0.657042	0.389	0.125	1	Mki67+	Smchd1
0.000937142	0.552949	0.222	0.049	1	Mki67+	Fam160a2
0.000946884	0.694043	0.389	0.124	1	Mki67+	Fbxw2
0.000961138	0.616069	0.222	0.05	1	Mki67+	Zfp507
0.000970612	0.443385	0.111	0.015	1	Mki67+	Socs1
0.000978543	0.477231	0.222	0.049	1	Mki67+	Slf1
0.000979084	0.527189	0.167	0.03	1	Mki67+	Pank2
0.000999598	0.36031	0.111	0.015	1	Mki67+	Thumpd2
0.00100842	0.488828	0.167	0.03	1	Mki67+	Nhlrc3
0.00101115	0.490367	0.222	0.049	1	Mki67+	Crk
0.00101902	0.597896	0.222	0.051	1	Mki67+	Dek
0.00101937	0.377127	0.111	0.015	1	Mki67+	Chl1
0.00102938	0.360698	0.111	0.015	1	Mki67+	Nol3
0.00103376	0.544094	0.167	0.031	1	Mki67+	Rad21
0.00105999	0.339418	0.111	0.015	1	Mki67+	Blm
0.00106253	0.533939	0.167	0.031	1	Mki67+	Wdr74
0.00107038	0.256244	0.111	0.015	1	Mki67+	Rbbp8
0.00107489	0.462926	0.722	0.303	1	Mki67+	Srsf1
0.00111091	0.376064	0.167	0.03	1	Mki67+	Erlin1
0.00113879	0.556662	0.222	0.05	1	Mki67+	Pigo
0.00114493	0.466517	0.111	0.015	1	Mki67+	Npat
0.00114761	0.645602	0.389	0.128	1	Mki67+	Cfl2
0.00115527	0.406396	0.222	0.049	1	Mki67+	Zfp608
0.00116708	0.454603	0.111	0.015	1	Mki67+	Dock9
0.00118396	0.416165	0.111	0.015	1	Mki67+	Lmnb1
0.00118673	0.520854	0.167	0.031	1	Mki67+	Ubr7
0.00118954	0.504212	0.556	0.213	1	Mki67+	Fam133b
0.00120681	0.317473	0.111	0.015	1	Mki67+	Adam9
0.00123384	0.586549	0.167	0.031	1	Mki67+	C530008M17Rik
0.00123594	0.419773	0.111	0.015	1	Mki67+	Palld
0.00123669	0.68688	0.5	0.2	1	Mki67+	Rbm3
0.00124185	0.348002	0.111	0.015	1	Mki67+	Llgl1
0.00126573	0.376083	0.111	0.015	1	Mki67+	1700030K09Rik
0.00126747	0.589597	0.222	0.051	1	Mki67+	Nedd1
0.00127948	0.591538	0.111	0.016	1	Mki67+	Nup155
0.00128946	0.612373	0.333	0.102	1	Mki67+	Tubb5
0.00130024	0.461176	0.167	0.031	1	Mki67+	Elp3
0.00133501	0.449405	0.222	0.05	1	Mki67+	Pard3b
0.00136439	0.743882	0.222	0.054	1	Mki67+	Lsm5
0.00137272	0.507071	0.111	0.016	1	Mki67+	Trpt1
0.00144504	0.316113	0.111	0.016	1	Mki67+	Col4a3bp
0.00144585	0.482082	0.222	0.051	1	Mki67+	Akirin1
0.00144975	0.740282	0.278	0.076	1	Mki67+	Cdc23
0.00145856	0.381885	0.111	0.016	1	Mki67+	3010026O09Rik
0.00145966	0.618122	0.389	0.129	1	Mki67+	Pias4
0.00149151	0.412609	0.167	0.032	1	Mki67+	C330006A16Rik
0.00149299	0.683147	0.333	0.103	1	Mki67+	Syne2
0.00149435	0.577945	0.333	0.101	1	Mki67+	Nae1
0.00151087	0.55882	0.111	0.016	1	Mki67+	Pacs2
0.00151405	0.616701	0.167	0.033	1	Mki67+	Wdr82
0.00151598	0.645182	0.333	0.103	1	Mki67+	Smarcc2
0.00153182	0.487264	0.111	0.016	1	Mki67+	Pom121
0.00153182	0.454205	0.111	0.016	1	Mki67+	Nup62
0.00156269	0.518389	0.278	0.076	1	Mki67+	Rnf7
0.00158173	0.497938	0.111	0.016	1	Mki67+	H2afy2
0.00159627	0.467906	0.111	0.016	1	Mki67+	Gm5577
0.00160331	0.347062	0.167	0.032	1	Mki67+	Mrap2
0.00163787	0.388125	0.222	0.051	1	Mki67+	Fndc4
0.00165775	0.522464	0.278	0.075	1	Mki67+	Armt1
0.00168786	0.590422	0.722	0.371	1	Mki67+	Srsf2
0.00168936	0.553107	0.167	0.033	1	Mki67+	Gltp
0.00169365	0.552818	0.389	0.13	1	Mki67+	Znrf1
0.00172487	0.421081	0.111	0.016	1	Mki67+	Tubgcp2
0.0017403	0.563024	0.111	0.016	1	Mki67+	Snrnp25
0.00174853	0.351682	0.111	0.016	1	Mki67+	Fam122b
0.00174853	0.298056	0.111	0.016	1	Mki67+	Anapc10
0.00175648	0.275188	0.111	0.016	1	Mki67+	Bod1
0.00177651	0.290146	0.111	0.016	1	Mki67+	Fign
0.00179439	0.477889	0.222	0.053	1	Mki67+	Tubb2a
0.001803	0.252999	0.167	0.032	1	Mki67+	Hmces
0.00180748	0.429859	0.5	0.178	1	Mki67+	2810403A07Rik
0.00181199	0.523114	0.111	0.016	1	Mki67+	L2hgdh
0.00186962	0.496454	0.111	0.016	1	Mki67+	Ifrd2
0.00187654	0.396517	0.278	0.075	1	Mki67+	Scaf11
0.00188426	0.701439	0.167	0.034	1	Mki67+	Tshz1
0.00188432	0.631694	0.222	0.055	1	Mki67+	Hnrnpd
0.00189713	0.387079	0.167	0.032	1	Mki67+	Gm4944
0.001908	0.64296	0.222	0.055	1	Mki67+	Aars
0.0019118	0.411365	0.111	0.016	1	Mki67+	Osbpl11
0.00192281	0.524441	0.333	0.101	1	Mki67+	Srcap
0.00194618	0.43919	0.111	0.016	1	Mki67+	Mcph1
0.00199881	0.373839	0.111	0.016	1	Mki67+	Cdan1
0.00201581	0.509913	0.167	0.033	1	Mki67+	Rbm48
0.00207802	0.617657	0.278	0.079	1	Mki67+	Ppan
0.00209539	0.437377	0.167	0.033	1	Mki67+	Fam208b
0.00209641	0.651873	0.333	0.107	1	Mki67+	Ttc9c
0.00210801	0.270923	0.111	0.016	1	Mki67+	Mmrn2
0.00212255	0.684545	0.167	0.034	1	Mki67+	Map2k3
0.00214942	0.604855	0.556	0.255	1	Mki67+	Brd8
0.00217333	0.562401	0.278	0.079	1	Mki67+	Uchl1
0.00220311	0.369094	0.167	0.033	1	Mki67+	Ptpn2
0.0022136	0.438071	0.222	0.054	1	Mki67+	Arf3
0.00221709	0.57558	0.167	0.034	1	Mki67+	Gtf2f1
0.0022378	0.3643	0.167	0.033	1	Mki67+	Smek1
0.00224129	0.338179	0.278	0.075	1	Mki67+	Pyroxd1
0.00225298	0.398745	0.111	0.017	1	Mki67+	Coil
0.00230864	0.468299	0.167	0.034	1	Mki67+	Nup37
0.00235306	0.548308	0.778	0.413	1	Mki67+	Srsf11
0.00239658	0.531521	0.389	0.133	1	Mki67+	Chd9
0.00240111	0.446453	0.111	0.017	1	Mki67+	Med6
0.00241081	0.427725	0.167	0.034	1	Mki67+	Bbs7
0.00241654	0.434897	0.222	0.055	1	Mki67+	Chrac1
0.00245199	0.563753	0.278	0.08	1	Mki67+	Ahdc1
0.00246421	0.478343	0.167	0.035	1	Mki67+	Papss1
0.00249539	0.46168	0.111	0.017	1	Mki67+	Tmem194
0.0025034	0.431508	0.333	0.103	1	Mki67+	Bet1
0.00250707	0.450551	0.222	0.055	1	Mki67+	D930015E06Rik
0.00254549	0.534597	0.833	0.432	1	Mki67+	Pnn
0.00254705	0.491315	0.222	0.056	1	Mki67+	Tfg
0.00256535	0.38894	0.167	0.033	1	Mki67+	Gm1604a
0.00258245	0.464344	0.167	0.034	1	Mki67+	AI987944
0.00264593	0.395172	0.167	0.034	1	Mki67+	Zfp24
0.00267325	0.50532	0.111	0.017	1	Mki67+	Serf1
0.00271333	0.433746	0.278	0.079	1	Mki67+	Zmym5
0.00272159	0.669668	0.167	0.035	1	Mki67+	Fan1
0.00275616	0.308368	0.167	0.034	1	Mki67+	Eml2
0.0027571	0.441173	0.222	0.055	1	Mki67+	Apbb2
0.00285595	0.693512	0.111	0.018	1	Mki67+	Dna2
0.00285875	0.449166	0.111	0.017	1	Mki67+	Tdrkh
0.00290692	0.429357	0.111	0.017	1	Mki67+	Mdc1
0.00293129	0.338774	0.111	0.017	1	Mki67+	H2-Q6
0.00294247	0.546449	0.222	0.057	1	Mki67+	BC003331
0.00297905	0.462253	0.167	0.035	1	Mki67+	Rccd1
0.00301483	0.377658	0.167	0.035	1	Mki67+	Ptgr2
0.00302596	0.475594	0.111	0.018	1	Mki67+	Sun2
0.00304647	0.3953	0.167	0.035	1	Mki67+	Kif5a
0.0030571	0.44067	0.444	0.159	1	Mki67+	Zfp280d
0.00306865	0.364774	0.111	0.017	1	Mki67+	Neurod4
0.00307986	0.460526	0.167	0.035	1	Mki67+	Rad50
0.00308759	0.370927	0.167	0.035	1	Mki67+	Gpn1
0.00309425	0.354271	0.111	0.017	1	Mki67+	RP23-335G1.1
0.00312582	0.431072	0.167	0.035	1	Mki67+	Mybbp1a
0.00312591	0.563528	0.167	0.036	1	Mki67+	Rmdn1
0.00321967	0.425491	0.667	0.299	1	Mki67+	Rsrc2
0.00324599	0.269241	0.167	0.034	1	Mki67+	Zfp369
0.00326264	0.323498	0.556	0.222	1	Mki67+	Chga
0.00330201	0.485855	0.278	0.081	1	Mki67+	Stag1
0.00334917	0.560541	0.389	0.142	1	Mki67+	Nudt5
0.00335958	0.459376	0.444	0.164	1	Mki67+	Upf3b
0.00337423	0.440105	0.167	0.035	1	Mki67+	Dnajc13
0.00343116	0.320528	0.222	0.055	1	Mki67+	Cdkl2
0.00344481	0.487955	0.278	0.082	1	Mki67+	Prune2
0.00345103	0.531914	0.111	0.018	1	Mki67+	Mtmr4
0.00351573	0.583542	0.167	0.037	1	Mki67+	Yif1b
0.00356069	0.53202	0.444	0.173	1	Mki67+	Gnptg
0.00356576	0.649442	0.556	0.245	1	Mki67+	Uba52
0.00360004	0.639575	0.278	0.084	1	Mki67+	Brd7
0.00363316	0.451666	0.167	0.036	1	Mki67+	Tollip
0.00363685	0.299065	0.111	0.018	1	Mki67+	Tmem56
0.00366566	0.395003	0.111	0.018	1	Mki67+	Asrgl1
0.00369518	0.425898	0.111	0.018	1	Mki67+	Spice1
0.00371258	0.483716	0.167	0.037	1	Mki67+	Babam1
0.00371848	0.586725	0.222	0.06	1	Mki67+	Pea15a
0.00375486	0.392696	0.111	0.018	1	Mki67+	Poc5
0.00375486	0.420555	0.111	0.018	1	Mki67+	Csrnp1
0.00375809	0.409247	0.278	0.083	1	Mki67+	Stmn1
0.00378503	0.435172	0.111	0.018	1	Mki67+	Trmt44
0.0039152	0.589635	0.167	0.037	1	Mki67+	Cd2bp2
0.00392354	0.397234	0.111	0.018	1	Mki67+	Pank4
0.00393133	0.400397	0.167	0.036	1	Mki67+	Lamtor3
0.00394556	0.51961	0.167	0.037	1	Mki67+	Mcm7
0.00397579	0.446117	0.222	0.058	1	Mki67+	Pim1
0.00399048	0.57459	0.167	0.037	1	Mki67+	Stard9
0.00403405	0.638187	0.611	0.31	1	Mki67+	Stub1
0.00404246	0.345345	0.111	0.018	1	Mki67+	Gm16579
0.004072	0.620354	0.278	0.085	1	Mki67+	Rnf126
0.00409324	0.461235	0.167	0.037	1	Mki67+	Nudt21
0.00409695	0.579718	0.167	0.038	1	Mki67+	Gak
0.00413938	0.506616	0.222	0.059	1	Mki67+	Rhot2
0.00417162	0.437729	0.111	0.018	1	Mki67+	Hmgb3
0.00417234	0.431268	0.222	0.059	1	Mki67+	Gtf2b
0.00419785	0.41176	0.222	0.058	1	Mki67+	Rnf215
0.0042103	0.570336	0.222	0.059	1	Mki67+	Ift80
0.00430457	0.485214	0.111	0.018	1	Mki67+	Tmppe
0.00432467	0.358068	0.167	0.036	1	Mki67+	AK010878
0.00435717	0.598109	0.278	0.087	1	Mki67+	Btf3l4
0.00437248	0.326941	0.111	0.018	1	Mki67+	Foxn2
0.00437911	0.499754	0.167	0.037	1	Mki67+	Caprin2
0.00438889	0.685152	0.278	0.09	1	Mki67+	G3bp1
0.00441162	0.813797	0.167	0.039	1	Mki67+	Ncaph2
0.00441609	0.405711	0.167	0.037	1	Mki67+	Nrf1
0.00441683	0.415176	0.222	0.059	1	Mki67+	Tcea1
0.00442228	0.438796	0.167	0.037	1	Mki67+	Poglut1
0.00442888	0.402346	0.278	0.083	1	Mki67+	Lmna
0.00454651	0.309933	0.111	0.018	1	Mki67+	4833418N02Rik
0.00457258	0.526843	0.389	0.14	1	Mki67+	Tsix
0.00459087	0.525458	0.222	0.06	1	Mki67+	Bhlhb9
0.00461727	0.48818	0.167	0.038	1	Mki67+	Syt5
0.00464301	0.403888	0.167	0.037	1	Mki67+	Gm21781
0.00464905	0.41661	0.222	0.059	1	Mki67+	Pcgf2
0.00465681	0.444013	0.167	0.037	1	Mki67+	Rela
0.00467505	0.615129	0.667	0.356	1	Mki67+	Hnrnpdl
0.00467514	0.486455	0.333	0.112	1	Mki67+	Thrap3
0.00469573	0.371308	0.167	0.037	1	Mki67+	Nsmce4a
0.00470709	0.440886	0.111	0.019	1	Mki67+	Als2
0.00478005	0.458848	0.111	0.019	1	Mki67+	Pwp1
0.00478005	0.44855	0.111	0.019	1	Mki67+	Helq
0.00478596	0.384521	0.167	0.038	1	Mki67+	Ythdf2
0.00482794	0.302431	0.222	0.058	1	Mki67+	Blmh
0.00488126	0.39473	0.167	0.037	1	Mki67+	Utp3
0.00494912	0.328078	0.167	0.037	1	Mki67+	Cdkn2d
0.00501413	0.494682	0.222	0.06	1	Mki67+	Mettl3
0.00505417	0.453803	0.111	0.019	1	Mki67+	Cdk17
0.00507203	0.471791	0.611	0.287	1	Mki67+	Plagl1
0.00514412	0.526604	0.167	0.038	1	Mki67+	Bola1
0.00515071	0.4687	0.111	0.019	1	Mki67+	Rnmtl1
0.00516843	0.638337	0.389	0.151	1	Mki67+	Scmh1
0.00522914	0.317637	0.167	0.037	1	Mki67+	Zfp938
0.00523403	0.53272	0.611	0.282	1	Mki67+	Cirbp
0.00526099	0.615551	0.222	0.062	1	Mki67+	Zfp868
0.00529231	0.539667	0.167	0.039	1	Mki67+	Clint1
0.00529252	0.518848	0.167	0.038	1	Mki67+	Tbc1d19
0.00530546	0.444373	0.333	0.114	1	Mki67+	Pcnp
0.00536692	0.387031	0.278	0.086	1	Mki67+	Nop10
0.00541644	0.389422	0.556	0.235	1	Mki67+	Vamp2
0.00545401	0.55878	0.111	0.02	1	Mki67+	Ddx58
0.00545821	0.345586	0.167	0.038	1	Mki67+	Phtf2
0.00552047	0.478662	0.278	0.087	1	Mki67+	Epc1
0.00555374	0.317256	0.111	0.019	1	Mki67+	Ubap1
0.00555649	0.535503	0.111	0.02	1	Mki67+	Gdap10
0.00557462	0.257796	0.111	0.019	1	Mki67+	Pde8b
0.00559557	0.291635	0.111	0.019	1	Mki67+	Prkag2
0.00563768	0.302404	0.111	0.019	1	Mki67+	Mum1l1
0.00573128	0.370728	0.222	0.06	1	Mki67+	Snx24
0.00578022	0.5162	0.278	0.088	1	Mki67+	Dhx15
0.00582791	0.350294	0.222	0.06	1	Mki67+	Ahr
0.00583114	0.454751	0.111	0.02	1	Mki67+	Slmap
0.00585277	0.474304	0.111	0.02	1	Mki67+	Pi4kb
0.00591293	0.543279	0.167	0.039	1	Mki67+	Fuca2
0.00593822	0.471132	0.167	0.039	1	Mki67+	Hmgxb4
0.00598456	0.449528	0.222	0.062	1	Mki67+	Atp13a1
0.0059973	0.375873	0.167	0.038	1	Mki67+	Cdc42bpg
0.00602991	0.54238	0.333	0.119	1	Mki67+	Gpr107
0.00604003	0.563556	0.222	0.063	1	Mki67+	Ina
0.00612925	0.363441	0.111	0.02	1	Mki67+	Rnaseh2b
0.00614055	0.35409	0.111	0.02	1	Mki67+	Ppp2r5d
0.0061632	0.387453	0.111	0.02	1	Mki67+	Mis12
0.00620874	0.318441	0.111	0.02	1	Mki67+	Dhrs7b
0.0063137	0.559259	0.167	0.04	1	Mki67+	Tor1a
0.00632044	0.470983	0.278	0.087	1	Mki67+	Meis2
0.0063293	0.403723	0.222	0.063	1	Mki67+	Nhp2l1
0.00637434	0.454999	0.389	0.147	1	Mki67+	Phf3
0.00640817	0.45406	0.111	0.02	1	Mki67+	Nufip1
0.00645492	0.318751	0.111	0.02	1	Mki67+	Mrpl35
0.00648261	0.422621	0.167	0.039	1	Mki67+	Mpnd
0.00650013	0.41014	0.389	0.146	1	Mki67+	Mdm4
0.00653053	0.589524	0.167	0.04	1	Mki67+	Nip7
0.0066376	0.397815	0.167	0.039	1	Mki67+	Tspan17
0.00681148	0.41745	0.222	0.062	1	Mki67+	Gpc6
0.00686104	0.500909	0.222	0.064	1	Mki67+	Eif3e
0.00687133	0.415159	0.111	0.02	1	Mki67+	Hras
0.00689432	0.301413	0.167	0.039	1	Mki67+	Fkbp14
0.00698439	0.54852	0.167	0.04	1	Mki67+	Tmie
0.00698986	0.253493	0.111	0.02	1	Mki67+	Asnsd1
0.00704041	0.395932	0.111	0.02	1	Mki67+	Cfap61
0.00709596	0.48272	0.111	0.02	1	Mki67+	Tmem64
0.00717229	0.395865	0.111	0.02	1	Mki67+	Gpd2
0.00722732	0.392634	0.167	0.04	1	Mki67+	Ttc13
0.00723937	0.310814	0.222	0.062	1	Mki67+	B4galt5
0.00724936	0.442165	0.111	0.02	1	Mki67+	Snph
0.00731287	0.593199	0.222	0.065	1	Mki67+	Rangap1
0.00733958	0.417587	0.222	0.063	1	Mki67+	Fam50a
0.00735327	0.325668	0.111	0.02	1	Mki67+	Slc25a14
0.00745454	0.461597	0.444	0.189	1	Mki67+	Gapdh
0.00745685	0.373442	0.167	0.04	1	Mki67+	Fam204a
0.00750829	0.457727	0.111	0.021	1	Mki67+	Ipo9
0.00751164	0.293496	0.111	0.02	1	Mki67+	Bag4
0.00758791	0.42073	0.111	0.021	1	Mki67+	Tspan2
0.00764594	0.365833	0.111	0.02	1	Mki67+	Fam161b
0.00773371	0.513092	0.389	0.154	1	Mki67+	Taf6l
0.00776506	0.691706	0.167	0.041	1	Mki67+	Senp1
0.0077842	0.670939	0.222	0.066	1	Mki67+	Kctd3
0.00779349	0.569303	0.111	0.021	1	Mki67+	Recql
0.00780739	0.366446	0.167	0.04	1	Mki67+	Gpatch11
0.00783726	0.348312	0.167	0.04	1	Mki67+	Abhd17b
0.00791402	0.460516	0.111	0.021	1	Mki67+	Cog2
0.00792228	0.592902	0.611	0.303	1	Mki67+	Hnrnph1
0.00795755	0.564903	0.111	0.021	1	Mki67+	Osgin2
0.00796705	0.336853	0.167	0.04	1	Mki67+	Grik2
0.00796771	0.460856	0.222	0.065	1	Mki67+	Hdac1
0.00800526	0.275615	0.111	0.02	1	Mki67+	Zfp358
0.00804874	0.320799	0.167	0.04	1	Mki67+	Gm10093
0.00805357	0.279579	0.111	0.021	1	Mki67+	Rnf2
0.00805942	0.463616	0.278	0.092	1	Mki67+	Rbbp4
0.00809201	0.510788	0.222	0.066	1	Mki67+	Scap
0.00811049	0.299082	0.167	0.04	1	Mki67+	D230025D16Rik
0.00819369	0.426452	0.444	0.182	1	Mki67+	Pkn2
0.00821875	0.788987	0.111	0.021	1	Mki67+	Phf23
0.00823787	0.53267	0.111	0.021	1	Mki67+	Phactr4
0.00824076	0.466409	0.167	0.041	1	Mki67+	Wdfy3
0.00828143	0.351634	0.111	0.021	1	Mki67+	Chst10
0.00833097	0.440139	0.278	0.091	1	Mki67+	Larp1b
0.00833929	0.380001	0.111	0.021	1	Mki67+	Mtor
0.00839751	0.31264	0.111	0.021	1	Mki67+	Abl1
0.00846845	0.313742	0.111	0.021	1	Mki67+	Rala
0.00854986	0.511819	0.222	0.066	1	Mki67+	Derl2
0.00863634	0.39617	0.167	0.041	1	Mki67+	Ctxn1
0.00876479	0.410421	0.111	0.021	1	Mki67+	Btaf1
0.00886006	0.454605	0.111	0.021	1	Mki67+	Pam16
0.00886446	0.513435	0.278	0.094	1	Mki67+	Gps2
0.00894182	0.453196	0.167	0.041	1	Mki67+	Pdik1l
0.00902159	0.481291	0.167	0.042	1	Mki67+	Tmem123
0.00907036	0.415	0.111	0.021	1	Mki67+	Rpgrip1l
0.00922108	0.568714	0.222	0.067	1	Mki67+	Smc6
0.00922847	0.445935	0.222	0.066	1	Mki67+	9330182L06Rik
0.00924102	0.322856	0.222	0.064	1	Mki67+	Txndc16
0.00935417	0.407482	0.111	0.021	1	Mki67+	Sestd1
0.00937212	0.396454	0.333	0.119	1	Mki67+	Mapk8
0.00940411	0.457661	0.278	0.093	1	Mki67+	Sugp2
0.00940847	0.417047	0.278	0.092	1	Mki67+	Caap1
0.00941744	0.289141	0.111	0.021	1	Mki67+	Ccdc92
0.00943014	0.379367	0.167	0.042	1	Mki67+	H2-T23
0.00947298	0.296937	0.278	0.089	1	Mki67+	Usp33
0.00948147	0.451139	0.111	0.021	1	Mki67+	Trappc9
0.00951354	0.439598	0.111	0.021	1	Mki67+	Pknox1
0.00977119	0.490985	0.167	0.043	1	Mki67+	Rp9
0.0098312	0.663337	0.111	0.022	1	Mki67+	Pcdhb7
0.00985512	0.354682	0.167	0.042	1	Mki67+	Ankrd54
0.00985596	0.561383	0.389	0.166	1	Mki67+	Taf6
0.00986409	0.450299	0.444	0.191	1	Mki67+	Cpsf6
0.00994325	0.299607	0.333	0.115	1	Mki67+	Prpf39
0.00999634	0.804028	0.278	0.1	1	Mki67+	Ube2s
0	2.85921	0.789	0.01	0	Gona	Gnrhr
7.30927e-177	1.2602	0.342	0.001	1.08762e-172	Gona	Ttc24
2.10817e-133	3.04318	0.671	0.038	3.13695e-129	Gona	Fshb
7.9548e-116	1.03096	0.263	0.003	1.18367e-111	Gona	Nr5a1
9.81268e-103	1.27465	0.316	0.007	1.46013e-98	Gona	Isl1
1.80148e-87	2.37	0.724	0.074	2.68061e-83	Gona	Rmst
5.73492e-80	0.655082	0.145	0	8.53356e-76	Gona	1810064F22Rik
4.19627e-78	1.8125	0.434	0.026	6.24405e-74	Gona	Dlgap1
1.58984e-74	1.16882	0.368	0.018	2.36568e-70	Gona	Prkcb
4.83431e-74	1.06211	0.289	0.01	7.19345e-70	Gona	Foxp2
8.31129e-72	0.77237	0.118	0	1.23672e-67	Gona	Gm43419
1.16568e-70	0.679701	0.158	0.001	1.73452e-66	Gona	Ttll8
2.42073e-69	0.711563	0.171	0.002	3.60205e-65	Gona	Tle6
8.78361e-68	1.555	0.539	0.051	1.307e-63	Gona	Tgfbr3l
6.98122e-67	1.24223	0.316	0.015	1.03881e-62	Gona	Vegfa
1.99142e-62	0.69713	0.158	0.002	2.96323e-58	Gona	Spock1
6.48591e-56	1.06905	0.329	0.021	9.65104e-52	Gona	Rasgrf1
9.75148e-56	1.32954	0.447	0.04	1.45102e-51	Gona	2020-03-11
3.71516e-53	0.719489	0.158	0.003	5.52815e-49	Gona	Rapgefl1
4.77701e-53	1.34305	0.474	0.049	7.10819e-49	Gona	Eya1
1.95406e-51	0.64984	0.184	0.006	2.90764e-47	Gona	Wbscr17
3.12401e-49	0.73657	0.118	0.001	4.64853e-45	Gona	Speer4e
1.51343e-48	2.05915	0.987	0.413	2.25198e-44	Gona	Cga
1.53973e-45	0.774851	0.197	0.008	2.29111e-41	Gona	Figf
4.46865e-45	0.990168	0.276	0.018	6.64936e-41	Gona	Khdrbs2
4.20947e-42	0.507451	0.105	0.001	6.2637e-38	Gona	Gm13404
6.89394e-42	0.675723	0.237	0.014	1.02582e-37	Gona	Cfap69
1.15674e-39	1.21316	0.487	0.068	1.72123e-35	Gona	Nrg1
2.8507e-39	1.14214	0.474	0.067	4.24184e-35	Gona	Csf2ra
8.23602e-36	1.02519	0.25	0.02	1.22552e-31	Gona	Deptor
1.28911e-35	0.693618	0.145	0.006	1.91819e-31	Gona	Rbm47
6.08062e-34	0.591215	0.145	0.006	9.04796e-30	Gona	Col18a1
7.00185e-34	1.08804	0.382	0.05	1.04188e-29	Gona	Uba6
1.34177e-33	1.03488	0.316	0.034	1.99656e-29	Gona	Rabep2
2.016e-33	0.929992	0.316	0.035	2.9998e-29	Gona	Spp1
3.08499e-33	0.586814	0.132	0.005	4.59046e-29	Gona	Gm13499
1.60558e-32	1.56528	0.553	0.106	2.38911e-28	Gona	Lhb
1.48619e-31	0.60894	0.145	0.007	2.21146e-27	Gona	Stmn2
4.27783e-31	0.582969	0.171	0.01	6.36541e-27	Gona	Syn2
1.50631e-30	1.2321	0.526	0.102	2.24139e-26	Gona	Tmem191c
3.7825e-30	1.13116	0.474	0.084	5.62837e-26	Gona	Rgs11
6.06513e-30	1.22452	0.434	0.071	9.02491e-26	Gona	Ecel1
1.16776e-29	0.825395	0.224	0.019	1.73763e-25	Gona	Gata2
1.75521e-29	0.672515	0.184	0.013	2.61175e-25	Gona	Sntb1
1.93117e-29	0.881788	0.237	0.021	2.87357e-25	Gona	Gm28760
2.91736e-29	0.515271	0.105	0.003	4.34103e-25	Gona	Gm26700
4.00452e-29	0.883137	0.303	0.036	5.95873e-25	Gona	Tmem52
2.12411e-28	0.932412	0.224	0.02	3.16067e-24	Gona	Hecw2
2.64043e-27	1.3752	0.842	0.343	3.92896e-23	Gona	Scg2
2.1492e-26	0.64841	0.158	0.01	3.19801e-22	Gona	Gm15856
8.65175e-26	0.515254	0.118	0.006	1.28738e-21	Gona	Crlf2
2.08126e-25	0.972175	0.395	0.069	3.09691e-21	Gona	Arrb2
5.67652e-24	0.54028	0.145	0.01	8.44667e-20	Gona	Igdcc4
1.07122e-23	0.637599	0.171	0.014	1.59397e-19	Gona	Fdxr
8.72602e-23	1.02971	0.395	0.077	1.29843e-18	Gona	Hes6
1.25656e-22	0.977268	0.447	0.094	1.86976e-18	Gona	Six1
2.8591e-22	0.945286	0.684	0.206	4.25435e-18	Gona	Hmgn3
8.36837e-22	0.572571	0.132	0.009	1.24521e-17	Gona	Gsap
1.00174e-21	0.584429	0.184	0.018	1.49059e-17	Gona	Apold1
1.47245e-21	0.590475	0.224	0.027	2.19101e-17	Gona	Galnt12
4.14358e-21	0.557875	0.132	0.009	6.16565e-17	Gona	Trib2
4.44312e-21	1.28918	0.645	0.212	6.61136e-17	Gona	Chga
2.30437e-20	0.535646	0.158	0.014	3.4289e-16	Gona	Timp4
1.24606e-18	0.809906	0.395	0.087	1.85414e-14	Gona	Itpr1
2.49177e-18	0.71386	0.171	0.019	3.70776e-14	Gona	Sox5
2.6721e-18	1.0751	0.289	0.053	3.97608e-14	Gona	Lsamp
4.38538e-18	0.603491	0.171	0.019	6.52545e-14	Gona	Steap2
7.34785e-18	0.880298	0.513	0.143	1.09336e-13	Gona	Scmh1
7.8351e-18	0.911401	0.171	0.02	1.16586e-13	Gona	Dlc1
1.09999e-17	0.592419	0.184	0.023	1.63678e-13	Gona	Scarb1
1.30942e-17	0.807334	0.303	0.058	1.94842e-13	Gona	Cxcl14
1.42454e-17	0.494633	0.118	0.009	2.11971e-13	Gona	Sh3pxd2a
1.84565e-17	0.789554	0.421	0.102	2.74632e-13	Gona	Pitx1
[truncated: 4,476 more rows]

## Sheet: TableS3
Table S3: Enriched GO terms of top 100 differentially expressed genes in lactation or transgenic mouse pitutiary cell clusters
Comparsion	Cluster	GO	Term	Domain	Pvalue	FDR
hgh transgenic	Som	GO:0070469	respiratory chain	cellular_component	0.00508841	0.244244
hgh transgenic	Som	GO:0016491	oxidoreductase activity	molecular_function	0.0134247	0.28524
hgh transgenic	Som	GO:0000122	negative regulation of transcription from RNA polymerase II promoter	biological_process	0.0178275	0.28524
hgh transgenic	Som	GO:0006629	lipid metabolic process	biological_process	0.0309719	0.321391
hgh transgenic	Som	GO:0042995	cell projection	cellular_component	0.0364192	0.321391
hgh transgenic	Mult	GO:0005179	hormone activity	molecular_function	2.86577e-08	1.04004e-06
hgh transgenic	Mult	GO:0005576	extracellular region	cellular_component	5.33354e-08	1.04004e-06
hgh transgenic	Mult	GO:0006412	translation	biological_process	4.03247e-06	5.24221e-05
hgh transgenic	Mult	GO:0005615	extracellular space	cellular_component	3.44853e-05	0.000336232
hgh transgenic	Mult	GO:0003735	structural constituent of ribosome	molecular_function	6.39273e-05	0.000439265
hgh transgenic	Mult	GO:0030141	secretory granule	cellular_component	6.75793e-05	0.000439265
hgh transgenic	Mult	GO:0005840	ribosome	cellular_component	0.000162982	0.000908043
hgh transgenic	Mult	GO:0030529	intracellular ribonucleoprotein complex	cellular_component	0.0064506	0.0314467
hgh transgenic	Mult	GO:0043025	neuronal cell body	cellular_component	0.0117103	0.0507445
hgh transgenic	Mult	GO:0042493	response to drug	biological_process	0.0181384	0.0693819
hgh transgenic	Mult	GO:0005730	nucleolus	cellular_component	0.0195693	0.0693819
hgh transgenic	Mult	GO:0048471	perinuclear region of cytoplasm	cellular_component	0.0435293	0.139339
hgh transgenic	Mult	GO:0005622	intracellular	cellular_component	0.0464464	0.139339
hgh transgenic	Lac	GO:0014070	response to organic cyclic compound	biological_process	0.000264444	0.00995928
hgh transgenic	Lac	GO:0007623	circadian rhythm	biological_process	0.000362156	0.00995928
hgh transgenic	Lac	GO:0030141	secretory granule	cellular_component	0.00125367	0.0229839
hgh transgenic	Lac	GO:0070469	respiratory chain	cellular_component	0.00618649	0.0849389
hgh transgenic	Lac	GO:0042493	response to drug	biological_process	0.00772172	0.0849389
hgh transgenic	Lac	GO:0003676	nucleic acid binding	molecular_function	0.0212843	0.195106
hgh transgenic	Lac	GO:0005576	extracellular region	cellular_component	0.0374034	0.293884
hgh transgenic	Lac	GO:0000166	nucleotide binding	molecular_function	0.0455371	0.313068
Lactation	Som	GO:0030141	secretory granule	cellular_component	9.81462e-05	0.00579063
Lactation	Som	GO:0005576	extracellular region	cellular_component	0.001253	0.0279114
Lactation	Som	GO:0045202	synapse	cellular_component	0.00141923	0.0279114
Lactation	Som	GO:0042802	identical protein binding	molecular_function	0.00354611	0.0502874
Lactation	Som	GO:0030054	cell junction	cellular_component	0.00426165	0.0502874
Lactation	Som	GO:0003676	nucleic acid binding	molecular_function	0.00663767	0.0652704
Lactation	Som	GO:0007049	cell cycle	biological_process	0.00955697	0.0771265
Lactation	Som	GO:0000166	nucleotide binding	molecular_function	0.0104578	0.0771265
Lactation	Som	GO:0005524	ATP binding	molecular_function	0.0335646	0.220035
Lactation	Som	GO:0007067	mitotic nuclear division	biological_process	0.0405295	0.239124
Lactation	Mult	GO:0005576	extracellular region	cellular_component	1.37585e-13	8.53029e-12
Lactation	Mult	GO:0005615	extracellular space	cellular_component	5.91154e-09	1.83258e-07
Lactation	Mult	GO:0030141	secretory granule	cellular_component	7.51948e-08	1.55403e-06
Lactation	Mult	GO:0005179	hormone activity	molecular_function	4.91657e-07	7.62068e-06
Lactation	Mult	GO:0005925	focal adhesion	cellular_component	0.000135233	0.00167689
Lactation	Mult	GO:0005788	endoplasmic reticulum lumen	cellular_component	0.00171987	0.0164521
Lactation	Mult	GO:0042470	melanosome	cellular_component	0.0018575	0.0164521
Lactation	Mult	GO:0006412	translation	biological_process	0.00216118	0.0167492
Lactation	Mult	GO:0022625	cytosolic large ribosomal subunit	cellular_component	0.00280363	0.0193139
Lactation	Mult	GO:0031012	extracellular matrix	cellular_component	0.00379938	0.0234303
Lactation	Mult	GO:0043209	myelin sheath	cellular_component	0.00437591	0.0234303
Lactation	Mult	GO:0070062	extracellular exosome	cellular_component	0.0045349	0.0234303
Lactation	Mult	GO:0003723	RNA binding	molecular_function	0.00497679	0.0237355
Lactation	Mult	GO:0042493	response to drug	biological_process	0.00712868	0.0315699
Lactation	Mult	GO:0051082	unfolded protein binding	molecular_function	0.00892895	0.0369063
Lactation	Mult	GO:0005524	ATP binding	molecular_function	0.0158333	0.0613538
Lactation	Mult	GO:0006457	protein folding	biological_process	0.0176843	0.0644958
Lactation	Mult	GO:0003735	structural constituent of ribosome	molecular_function	0.0223862	0.0771082
Lactation	Mult	GO:0009986	cell surface	cellular_component	0.024616	0.0803259
Lactation	Mult	GO:0030424	axon	cellular_component	0.0379488	0.113198
Lactation	Mult	GO:0030529	intracellular ribonucleoprotein complex	cellular_component	0.0395164	0.113198
Lactation	Mult	GO:0005840	ribosome	cellular_component	0.0401671	0.113198
Lactation	Mult	GO:0043231	intracellular membrane-bounded organelle	cellular_component	0.0428132	0.115409
Lactation	Mult	GO:0016607	nuclear speck	cellular_component	0.0458988	0.118572
Lactation	Lac	GO:0051020	GTPase binding	molecular_function	0.000100745	0.00443276
Lactation	Lac	GO:0005576	extracellular region	cellular_component	0.000205813	0.00452788
Lactation	Lac	GO:0030141	secretory granule	cellular_component	0.000602939	0.0088431
Lactation	Lac	GO:0005615	extracellular space	cellular_component	0.0134945	0.131257
Lactation	Lac	GO:0045202	synapse	cellular_component	0.0149156	0.131257
Lactation	Lac	GO:0003723	RNA binding	molecular_function	0.0332099	0.201432
Lactation	Lac	GO:0000122	negative regulation of transcription from RNA polymerase II promoter	biological_process	0.0347974	0.201432
Lactation	Lac	GO:0016607	nuclear speck	cellular_component	0.036624	0.201432
